# Supplementary material for: catena-Poly[[bis­(acetato-κO)aqua­copper(II)]-μ-5-(pyridin-3-yl)pyrimidine-κ2 N 1:N 5]
Source: Acta Crystallogr Sect E Struct Rep Online. 2011 Dec 23;68(Pt 1):m91. doi: 10.1107/S160053681105481X (PMC3254350; doi:10.1107/S160053681105481X)
Supplement: Supplementary file 1 [file e-68-00m91-sup1.cif]

##############################################################################
#                                                                            #
# This CIF contains the data in a paper accepted for publication in          #
# Acta Crystallographica Section E. It conforms to the requirements of       #
# Notes for Authors for Acta Crystallographica Section E, and has been       #
# peer reviewed under the auspices of the IUCr Commission on Journals.       #
#                                                                            #
# Full details of the Crystallographic Information File format               #
# are given in the paper "The Crystallographic Information File (CIF):       #
# a New Standard Archive File for Crystallography" by S. R. Hall, F. H.      #
# Allen and I. D. Brown [Acta Cryst. (1991), A47, 655-685].                  #
#                                                                            #
# The current version of the core CIF dictionary is obtainable from          #
# ftp://ftp.iucr.org/pub/cif_core.dic.                                       #
#                                                                            #
# Software is freely available for graphical display of the structure(s)     #
# in this CIF. For information consult the CIF software page                 #
# http://www.iucr.org/resources/cif/software.                                #
#                                                                            #
# This file may be used for bona fide research purposes within the           #
# scientific community so long as proper attribution is given to the journal # 
# article from which it was obtained.                                        #
#                                                                            #
##############################################################################
data_global
_audit_creation_method     'from SHELXL-97 CIF and IUCr SHELXL97-template'
_journal_date_recd_electronic     2011-09-08
_journal_date_accepted     2011-12-20
_journal_name_full     'Acta Crystallographica, Section E'
_journal_year     2012
_journal_volume     68
_journal_issue      1
_journal_page_first     m91
_journal_page_last     m91
_journal_paper_category     QM
_journal_paper_doi     10.1107/S160053681105481X
_journal_coeditor_code     LX2203
_publ_contact_author_name     'Gui-Ge Hou'
_publ_contact_author_address
;
College of Pharmacy,
Binzhou Medical University
Yantai 264003
People's Republic of China
;
_publ_contact_author_email     'guigehou@163.com'
_publ_contact_author_fax     '086-0535-6913720'
_publ_contact_author_phone     '086-0535-6913720'
_publ_section_title
;\
<i>catena</i>-Poly[[bis(acetato-\k<i>O</i>)aquacopper(II)]-\m-5-(pyridin-3-yl)\
pyrimidine-\k^2^<i>N</i>^1^:<i>N</i>^5^]
;
loop_
    _publ_author_name
    _publ_author_address
    'Ju-Feng Sun'
;
College of Pharmacy,
Binzhou Medical University
Yantai 264003
People's Republic of China
;
    'Gui-Ge Hou'
;
College of Pharmacy,
Binzhou Medical University
Yantai 264003
People's Republic of China
;
    'Xian-Ping Dai'
;
College of Pharmacy,
Binzhou Medical University
Yantai 264003
People's Republic of China
;
data_I
_chemical_name_systematic
;
<i>catena</i>-Poly[[bis(acetato-\k<i>O</i>)aquacopper(II)]-\m-
5-(pyridin-3-yl)pyrimidine-\k^2^<i>N</i>^1^:<i>N</i>^5^]
;
_chemical_name_common     ?
_chemical_formula_moiety     'C13 H15 Cu N3 O5'
_chemical_formula_sum     'C13 H15 Cu N3 O5'
_chemical_formula_iupac     '[Cu (C2 H3 O2)2 (C9 H7 N3) (H2 O)]'
_chemical_formula_weight     356.82
_chemical_melting_point     ?
_symmetry_cell_setting     monoclinic
_symmetry_space_group_name_H-M     'P c'
_symmetry_space_group_name_Hall     'P -2yc'
loop_
    _symmetry_equiv_pos_as_xyz
    'x, y, z'
    'x, -y, z+1/2'
_cell_length_a     9.154(2)
_cell_length_b     7.9940(19)
_cell_length_c     10.590(2)
_cell_angle_alpha     90.00
_cell_angle_beta     106.040(3)
_cell_angle_gamma     90.00
_cell_volume     744.8(3)
_cell_formula_units_Z     2
_cell_measurement_reflns_used     1345
_cell_measurement_theta_min     2.315
_cell_measurement_theta_max     23.498
_cell_measurement_temperature     298(2)
_exptl_crystal_description     block
_exptl_crystal_colour     blue
_exptl_crystal_size_max     0.12
_exptl_crystal_size_mid     0.10
_exptl_crystal_size_min     0.10
_exptl_crystal_density_diffrn     1.591
_exptl_crystal_density_meas     ?
_exptl_crystal_density_method     'not measured'
_exptl_crystal_F_000     366
_exptl_absorpt_coefficient_mu     1.493
_exptl_absorpt_correction_type     multi-scan
_exptl_absorpt_process_details     '(SADABS; Bruker, 2003)'
_exptl_absorpt_correction_T_min     0.8412
_exptl_absorpt_correction_T_max     0.8650
_exptl_special_details     ?
_diffrn_ambient_temperature     298(2)
_diffrn_radiation_type     MoK\a
_diffrn_radiation_wavelength     0.71073
_diffrn_radiation_source     'fine-focus sealed tube'
_diffrn_radiation_monochromator     graphite
_diffrn_measurement_device_type     'Bruker SMART APEX CCD'
_diffrn_measurement_method     '\f and \w scans'
_diffrn_detector_area_resol_mean     ?
_diffrn_reflns_number     3778
_diffrn_reflns_av_R_equivalents     0.0279
_diffrn_reflns_av_sigmaI/netI     0.0526
_diffrn_reflns_theta_min     2.32
_diffrn_reflns_theta_max     25.50
_diffrn_reflns_theta_full     25.50
_diffrn_measured_fraction_theta_max     0.999
_diffrn_measured_fraction_theta_full     0.999
_diffrn_reflns_limit_h_min     -11
_diffrn_reflns_limit_h_max     7
_diffrn_reflns_limit_k_min     -9
_diffrn_reflns_limit_k_max     9
_diffrn_reflns_limit_l_min     -12
_diffrn_reflns_limit_l_max     12
_diffrn_standards_number     ?
_diffrn_standards_interval_count     ?
_diffrn_standards_interval_time     ?
_diffrn_standards_decay_%     ?
_refine_special_details
;
 Refinement of F^2^ against ALL reflections.  The weighted R-factor wR and
 goodness of fit S are based on F^2^, conventional R-factors R are based
 on F, with F set to zero for negative F^2^. The threshold expression of
 F^2^ > 2sigma(F^2^) is used only for calculating R-factors(gt) etc. and is
 not relevant to the choice of reflections for refinement.  R-factors based
 on F^2^ are statistically about twice as large as those based on F, and R-
 factors based on ALL data will be even larger.
;
_reflns_number_total     2305
_reflns_number_gt     2226
_reflns_threshold_expression     I>2\s(I)
_refine_ls_structure_factor_coef     Fsqd
_refine_ls_matrix_type     full
_refine_ls_R_factor_all     0.0521
_refine_ls_R_factor_gt     0.0504
_refine_ls_wR_factor_gt     0.1165
_refine_ls_wR_factor_ref     0.1177
_refine_ls_goodness_of_fit_ref     1.102
_refine_ls_restrained_S_all     1.101
_refine_ls_number_reflns     2305
_refine_ls_number_parameters     203
_refine_ls_number_restraints     2
_refine_ls_hydrogen_treatment     constr
_refine_ls_weighting_scheme     calc
_refine_ls_weighting_details
         'calc w=1/[\s^2^(Fo^2^)+(0.0642P)^2^+0.3262P] where P=(Fo^2^+2Fc^2^)/3'
_atom_sites_solution_hydrogens     difmap
_atom_sites_solution_primary     direct
_atom_sites_solution_secondary     difmap
_refine_ls_shift/su_max     0.000
_refine_ls_shift/su_mean     0.000
_refine_diff_density_max     1.200
_refine_diff_density_min     -0.569
_refine_ls_extinction_method     none
_refine_ls_extinction_coef     ?
_refine_ls_abs_structure_details     'Flack (1983), 912 Friedel pairs'
_refine_ls_abs_structure_Flack     0.43(3)
loop_
    _atom_type_symbol
    _atom_type_description
    _atom_type_scat_dispersion_real
    _atom_type_scat_dispersion_imag
    _atom_type_scat_source
    'C' 'C' 0.0033 0.0016
                         'International Tables Vol C Tables 4.2.6.8 and 6.1.1.4'
    'H' 'H' 0.0000 0.0000
                         'International Tables Vol C Tables 4.2.6.8 and 6.1.1.4'
    'N' 'N' 0.0061 0.0033
                         'International Tables Vol C Tables 4.2.6.8 and 6.1.1.4'
    'O' 'O' 0.0106 0.0060
                         'International Tables Vol C Tables 4.2.6.8 and 6.1.1.4'
    'Cu' 'Cu' 0.3201 1.2651
                         'International Tables Vol C Tables 4.2.6.8 and 6.1.1.4'
_computing_data_collection     '<i>SMART</i> (Bruker, 2003)'
_computing_cell_refinement     '<i>SAINT</i> (Bruker, 2003)'
_computing_data_reduction     '<i>SAINT</i> (Bruker, 2003)'
_computing_structure_solution     'SHELXS97 (Sheldrick, 2008)'
_computing_structure_refinement     'SHELXL97 (Sheldrick, 2008)'
_computing_molecular_graphics     'SHELXTL (Sheldrick, 2008)'
_computing_publication_material     'SHELXTL (Sheldrick, 2008)'
loop_
    _atom_site_type_symbol
    _atom_site_label
    _atom_site_fract_x
    _atom_site_fract_y
    _atom_site_fract_z
    _atom_site_U_iso_or_equiv
    _atom_site_adp_type
    _atom_site_calc_flag
    _atom_site_refinement_flags
    _atom_site_occupancy
    _atom_site_symmetry_multiplicity
    _atom_site_disorder_assembly
    _atom_site_disorder_group
    Cu Cu1 0.61030(11) 0.52089(7) 0.66628(10) 0.0291(2) Uani d . 1 2 . .
    N N1 -0.1787(6) 0.3833(6) 0.1934(5) 0.0305(12) Uani d . 1 2 . .
    N N2 0.4051(5) 0.4089(6) 0.6244(4) 0.0268(11) Uani d . 1 2 . .
    N N3 0.2208(7) 0.2714(9) 0.7028(5) 0.0482(16) Uani d . 1 2 . .
    O O1 0.5280(5) 0.7024(5) 0.5469(4) 0.0314(10) Uani d . 1 2 . .
    O O2 0.4417(8) 0.8581(8) 0.6826(5) 0.0735(19) Uani d . 1 2 . .
    O O3 0.7014(5) 0.3218(5) 0.7628(4) 0.0334(10) Uani d . 1 2 . .
    O O4 0.7659(6) 0.2455(7) 0.5853(4) 0.0545(14) Uani d . 1 2 . .
    O O5 0.5716(6) 0.6364(6) 0.8582(4) 0.0468(12) Uani d . 1 2 . .
    H H5A 0.6520 0.6362 0.9166 0.070 Uiso calc R 1 2 . .
    H H5B 0.5193 0.7202 0.8342 0.070 Uiso d R 1 2 . .
    C C1 -0.1278(8) 0.3318(7) 0.0925(6) 0.0324(14) Uani d . 1 2 . .
    H H1 -0.1942 0.3295 0.0084 0.039 Uiso calc R 1 2 . .
    C C2 0.0175(9) 0.2835(9) 0.1108(6) 0.0374(16) Uani d . 1 2 . .
    H H2 0.0487 0.2476 0.0388 0.045 Uiso calc R 1 2 . .
    C C3 0.1209(9) 0.2859(8) 0.2328(6) 0.0370(16) Uani d . 1 2 . .
    H H3 0.2219 0.2558 0.2442 0.044 Uiso calc R 1 2 . .
    C C4 0.0683(7) 0.3352(7) 0.3387(6) 0.0266(13) Uani d . 1 2 . .
    C C5 -0.0823(7) 0.3815(7) 0.3133(6) 0.0268(13) Uani d . 1 2 . .
    H H5 -0.1184 0.4131 0.3838 0.032 Uiso calc R 1 2 . .
    C C6 0.3104(7) 0.4091(7) 0.5014(6) 0.0277(13) Uani d . 1 2 . .
    H H6 0.3416 0.4589 0.4338 0.033 Uiso calc R 1 2 . .
    C C7 0.1690(7) 0.3374(7) 0.4744(6) 0.0264(12) Uani d . 1 2 . .
    C C8 0.1251(8) 0.2725(8) 0.5788(6) 0.0377(15) Uani d . 1 2 . .
    H H8 0.0278 0.2284 0.5643 0.045 Uiso calc R 1 2 . .
    C C9 0.3576(8) 0.3358(8) 0.7159(6) 0.0348(15) Uani d . 1 2 . .
    H H9 0.4267 0.3281 0.7987 0.042 Uiso calc R 1 2 . .
    C C10 0.4699(8) 0.8334(8) 0.5766(5) 0.0347(15) Uani d . 1 2 . .
    C C11 0.4311(13) 0.9693(10) 0.4751(9) 0.070(3) Uani d . 1 2 . .
    H H11A 0.4048 1.0693 0.5140 0.105 Uiso calc R 1 2 . .
    H H11B 0.3465 0.9346 0.4040 0.105 Uiso calc R 1 2 . .
    H H11C 0.5172 0.9909 0.4424 0.105 Uiso calc R 1 2 . .
    C C12 0.7641(8) 0.2209(9) 0.6993(6) 0.0362(14) Uani d . 1 2 . .
    C C13 0.8361(11) 0.0699(10) 0.7730(8) 0.063(2) Uani d . 1 2 . .
    H H13A 0.9396 0.0946 0.8194 0.095 Uiso calc R 1 2 . .
    H H13B 0.8337 -0.0202 0.7125 0.095 Uiso calc R 1 2 . .
    H H13C 0.7814 0.0379 0.8345 0.095 Uiso calc R 1 2 . .
loop_
    _atom_site_aniso_label
    _atom_site_aniso_U_11
    _atom_site_aniso_U_22
    _atom_site_aniso_U_33
    _atom_site_aniso_U_12
    _atom_site_aniso_U_13
    _atom_site_aniso_U_23
    Cu1 0.0200(3) 0.0287(3) 0.0328(3) -0.0013(5) -0.0025(2) 0.0095(5)
    N1 0.025(3) 0.032(3) 0.029(3) 0.001(2) -0.003(2) -0.003(2)
    N2 0.018(3) 0.031(2) 0.030(3) -0.003(2) 0.005(2) 0.001(2)
    N3 0.029(4) 0.075(4) 0.039(3) -0.011(3) 0.006(3) 0.008(3)
    O1 0.034(3) 0.032(2) 0.025(2) 0.0038(18) 0.0027(18) 0.0034(17)
    O2 0.083(5) 0.091(5) 0.049(3) 0.036(4) 0.023(3) -0.002(3)
    O3 0.028(3) 0.036(2) 0.033(2) 0.0060(18) 0.0029(19) 0.0076(18)
    O4 0.057(4) 0.072(3) 0.032(3) 0.004(3) 0.009(2) -0.002(2)
    O5 0.048(3) 0.052(3) 0.044(3) -0.004(2) 0.019(2) -0.012(2)
    C1 0.037(4) 0.040(3) 0.020(3) -0.005(3) 0.006(3) -0.006(2)
    C2 0.031(4) 0.056(4) 0.029(3) -0.003(3) 0.015(3) -0.007(3)
    C3 0.034(4) 0.047(4) 0.035(3) 0.003(3) 0.019(3) -0.003(3)
    C4 0.017(3) 0.026(3) 0.033(3) 0.002(2) 0.002(2) 0.002(2)
    C5 0.026(3) 0.028(3) 0.025(3) 0.004(2) 0.005(2) -0.007(2)
    C6 0.022(3) 0.033(3) 0.026(3) 0.000(2) 0.003(2) -0.002(2)
    C7 0.021(3) 0.031(3) 0.026(3) 0.004(2) 0.005(2) 0.002(2)
    C8 0.017(3) 0.055(4) 0.038(3) -0.005(3) 0.003(3) 0.002(3)
    C9 0.031(4) 0.042(4) 0.028(3) 0.000(3) 0.003(3) 0.000(3)
    C10 0.035(4) 0.044(3) 0.023(3) 0.000(3) 0.005(3) -0.006(2)
    C11 0.084(7) 0.041(4) 0.073(6) 0.009(4) 0.002(5) 0.012(4)
    C12 0.023(3) 0.053(4) 0.028(3) -0.004(3) -0.001(3) -0.003(3)
    C13 0.074(6) 0.046(4) 0.063(5) 0.022(4) 0.008(4) 0.004(4)
_geom_special_details
;
 All esds (except the esd in the dihedral angle between two l.s. planes)
 are estimated using the full covariance matrix.  The cell esds are taken
 into account individually in the estimation of esds in distances, angles
 and torsion angles; correlations between esds in cell parameters are only
 used when they are defined by crystal symmetry.  An approximate (isotropic)
 treatment of cell esds is used for estimating esds involving l.s. planes.
;
loop_
    _geom_bond_atom_site_label_1
    _geom_bond_atom_site_label_2
    _geom_bond_site_symmetry_2
    _geom_bond_distance
    _geom_bond_publ_flag
    Cu1 O1 . 1.935(4) ?
    Cu1 O3 . 1.950(4) ?
    Cu1 N2 . 2.016(5) ?
    Cu1 N1 2_665 2.023(5) ?
    Cu1 O5 . 2.347(4) ?
    N1 C5 . 1.332(7) ?
    N1 C1 . 1.343(8) ?
    N1 Cu1 2_464 2.023(5) ?
    N2 C9 . 1.306(8) ?
    N2 C6 . 1.350(7) ?
    N3 C9 . 1.325(9) ?
    N3 C8 . 1.362(8) ?
    O1 C10 . 1.253(7) ?
    O2 C10 . 1.236(8) ?
    O3 C12 . 1.283(8) ?
    O4 C12 . 1.228(8) ?
    O5 H5A . 0.8200 ?
    O5 H5B . 0.8218 ?
    C1 C2 . 1.346(10) ?
    C1 H1 . 0.9300 ?
    C2 C3 . 1.375(9) ?
    C2 H2 . 0.9300 ?
    C3 C4 . 1.395(9) ?
    C3 H3 . 0.9300 ?
    C4 C5 . 1.380(8) ?
    C4 C7 . 1.478(7) ?
    C5 H5 . 0.9300 ?
    C6 C7 . 1.372(8) ?
    C6 H6 . 0.9300 ?
    C7 C8 . 1.378(9) ?
    C8 H8 . 0.9300 ?
    C9 H9 . 0.9300 ?
    C10 C11 . 1.500(10) ?
    C11 H11A . 0.9600 ?
    C11 H11B . 0.9600 ?
    C11 H11C . 0.9600 ?
    C12 C13 . 1.488(10) ?
    C13 H13A . 0.9600 ?
    C13 H13B . 0.9600 ?
    C13 H13C . 0.9600 ?
loop_
    _geom_angle_atom_site_label_1
    _geom_angle_atom_site_label_2
    _geom_angle_atom_site_label_3
    _geom_angle_site_symmetry_1
    _geom_angle_site_symmetry_3
    _geom_angle
    _geom_angle_publ_flag
    O1 Cu1 O3 . . 170.9(2) ?
    O1 Cu1 N2 . . 91.05(19) ?
    O3 Cu1 N2 . . 89.44(19) ?
    O1 Cu1 N1 . 2_665 89.60(19) ?
    O3 Cu1 N1 . 2_665 88.9(2) ?
    N2 Cu1 N1 . 2_665 173.7(2) ?
    O1 Cu1 O5 . . 98.41(17) ?
    O3 Cu1 O5 . . 90.70(18) ?
    N2 Cu1 O5 . . 90.64(19) ?
    N1 Cu1 O5 2_665 . 95.44(19) ?
    C5 N1 C1 . . 118.1(5) ?
    C5 N1 Cu1 . 2_464 119.6(4) ?
    C1 N1 Cu1 . 2_464 122.1(4) ?
    C9 N2 C6 . . 117.4(5) ?
    C9 N2 Cu1 . . 121.1(4) ?
    C6 N2 Cu1 . . 121.5(4) ?
    C9 N3 C8 . . 115.9(6) ?
    C10 O1 Cu1 . . 125.3(4) ?
    C12 O3 Cu1 . . 115.3(4) ?
    Cu1 O5 H5A . . 109.5 ?
    Cu1 O5 H5B . . 105.5 ?
    H5A O5 H5B . . 124.0 ?
    N1 C1 C2 . . 121.3(6) ?
    N1 C1 H1 . . 119.3 ?
    C2 C1 H1 . . 119.3 ?
    C1 C2 C3 . . 121.8(7) ?
    C1 C2 H2 . . 119.1 ?
    C3 C2 H2 . . 119.1 ?
    C2 C3 C4 . . 117.3(7) ?
    C2 C3 H3 . . 121.4 ?
    C4 C3 H3 . . 121.4 ?
    C5 C4 C3 . . 117.9(5) ?
    C5 C4 C7 . . 120.5(5) ?
    C3 C4 C7 . . 121.6(5) ?
    N1 C5 C4 . . 123.5(6) ?
    N1 C5 H5 . . 118.3 ?
    C4 C5 H5 . . 118.3 ?
    N2 C6 C7 . . 121.2(6) ?
    N2 C6 H6 . . 119.4 ?
    C7 C6 H6 . . 119.4 ?
    C6 C7 C8 . . 117.3(5) ?
    C6 C7 C4 . . 120.4(5) ?
    C8 C7 C4 . . 122.3(5) ?
    N3 C8 C7 . . 121.5(6) ?
    N3 C8 H8 . . 119.2 ?
    C7 C8 H8 . . 119.2 ?
    N2 C9 N3 . . 126.5(6) ?
    N2 C9 H9 . . 116.8 ?
    N3 C9 H9 . . 116.8 ?
    O2 C10 O1 . . 124.8(6) ?
    O2 C10 C11 . . 117.9(7) ?
    O1 C10 C11 . . 117.3(6) ?
    C10 C11 H11A . . 109.5 ?
    C10 C11 H11B . . 109.5 ?
    H11A C11 H11B . . 109.5 ?
    C10 C11 H11C . . 109.5 ?
    H11A C11 H11C . . 109.5 ?
    H11B C11 H11C . . 109.5 ?
    O4 C12 O3 . . 123.0(6) ?
    O4 C12 C13 . . 121.4(7) ?
    O3 C12 C13 . . 115.6(6) ?
    C12 C13 H13A . . 109.5 ?
    C12 C13 H13B . . 109.5 ?
    H13A C13 H13B . . 109.5 ?
    C12 C13 H13C . . 109.5 ?
    H13A C13 H13C . . 109.5 ?
    H13B C13 H13C . . 109.5 ?
loop_
    _geom_torsion_atom_site_label_1
    _geom_torsion_atom_site_label_2
    _geom_torsion_atom_site_label_3
    _geom_torsion_atom_site_label_4
    _geom_torsion_site_symmetry_1
    _geom_torsion_site_symmetry_2
    _geom_torsion_site_symmetry_3
    _geom_torsion_site_symmetry_4
    _geom_torsion
    _geom_torsion_publ_flag
    O1 Cu1 N2 C9 . . . . -140.6(5) ?
    O3 Cu1 N2 C9 . . . . 48.5(5) ?
    N1 Cu1 N2 C9 2_665 . . . 123.5(18) ?
    O5 Cu1 N2 C9 . . . . -42.2(5) ?
    O1 Cu1 N2 C6 . . . . 38.1(4) ?
    O3 Cu1 N2 C6 . . . . -132.8(4) ?
    N1 Cu1 N2 C6 2_665 . . . -58(2) ?
    O5 Cu1 N2 C6 . . . . 136.5(4) ?
    O3 Cu1 O1 C10 . . . . -178.3(11) ?
    N2 Cu1 O1 C10 . . . . 88.7(5) ?
    N1 Cu1 O1 C10 2_665 . . . -97.5(5) ?
    O5 Cu1 O1 C10 . . . . -2.1(5) ?
    O1 Cu1 O3 C12 . . . . 5.4(16) ?
    N2 Cu1 O3 C12 . . . . 98.5(5) ?
    N1 Cu1 O3 C12 2_665 . . . -75.4(5) ?
    O5 Cu1 O3 C12 . . . . -170.9(4) ?
    C5 N1 C1 C2 . . . . -1.7(9) ?
    Cu1 N1 C1 C2 2_464 . . . 173.5(5) ?
    N1 C1 C2 C3 . . . . -0.6(11) ?
    C1 C2 C3 C4 . . . . 2.1(11) ?
    C2 C3 C4 C5 . . . . -1.4(9) ?
    C2 C3 C4 C7 . . . . 178.2(6) ?
    C1 N1 C5 C4 . . . . 2.4(8) ?
    Cu1 N1 C5 C4 2_464 . . . -172.9(4) ?
    C3 C4 C5 N1 . . . . -0.8(9) ?
    C7 C4 C5 N1 . . . . 179.5(5) ?
    C9 N2 C6 C7 . . . . 0.9(8) ?
    Cu1 N2 C6 C7 . . . . -177.9(4) ?
    N2 C6 C7 C8 . . . . 3.0(8) ?
    N2 C6 C7 C4 . . . . -178.5(5) ?
    C5 C4 C7 C6 . . . . -132.9(6) ?
    C3 C4 C7 C6 . . . . 47.5(8) ?
    C5 C4 C7 C8 . . . . 45.5(8) ?
    C3 C4 C7 C8 . . . . -134.1(6) ?
    C9 N3 C8 C7 . . . . -0.2(10) ?
    C6 C7 C8 N3 . . . . -3.4(9) ?
    C4 C7 C8 N3 . . . . 178.2(6) ?
    C6 N2 C9 N3 . . . . -5.1(10) ?
    Cu1 N2 C9 N3 . . . . 173.6(6) ?
    C8 N3 C9 N2 . . . . 4.8(10) ?
    Cu1 O1 C10 O2 . . . . -8.3(10) ?
    Cu1 O1 C10 C11 . . . . 172.2(5) ?
    Cu1 O3 C12 O4 . . . . -0.8(9) ?
    Cu1 O3 C12 C13 . . . . 179.0(5) ?
loop_
    _geom_hbond_atom_site_label_D
    _geom_hbond_atom_site_label_H
    _geom_hbond_atom_site_label_A
    _geom_hbond_site_symmetry_A
    _geom_hbond_distance_DH
    _geom_hbond_distance_HA
    _geom_hbond_distance_DA
    _geom_hbond_angle_DHA
    O5 H5A O4 2_565 0.82 2.04 2.734(7) 142.8
    O5 H5B O2 . 0.82 1.92 2.606(7) 141.1
_iucr_refine_instructions_details
;
TITL 1 IN PC
CELL  0.71073  9.15380  7.99400 10.59040 90.00000 106.04000 90.00000
ZERR 2  0.00220  0.00190  0.00240  0.00000  0.00300  0.00000
LATT -1
SYMM X, -Y, Z+ 0.50000
SFAC C  H  N  O  Cu
UNIT 26 30 6 10 2
OMIT  -3.00  51.00
L.S. 35
ACTA
BOND $H
FMAP 2
PLAN 20
CONF
EQIV $1 X, -Y+1, Z+1/2
EQIV $2 X-1, -Y+1, Z-1/2
HTAB
HTAB O5 O2
HTAB O5 O4_$1
SIZE 0.12 0.10 0.10
TWIN
MPLA 4 O1 N2 O3 N1_$2 CU1
MPLA 6 N2 C6 C7 C8 N3 C9
MPLA 6 C1 C2 C3 C4 C5 N1
BASF   0.43383
FVAR  0.796680
TEMP 25
MOLE 1
Cu1    5   0.610297  0.520891  0.666283 11.000000  0.019970  0.028660 =
           0.032760  0.009450 -0.002480 -0.001270
N1     3  -0.178748  0.383318  0.193372 11.000000  0.024520  0.031900 =
           0.028520 -0.003320 -0.003470  0.001370
N2     3   0.405144  0.408871  0.624353 11.000000  0.018230  0.031170 =
           0.029830  0.001060  0.004580 -0.002660
N3     3   0.220821  0.271403  0.702782 11.000000  0.028720  0.075410 =
           0.038760  0.008040  0.006240 -0.010790
O1     4   0.527970  0.702410  0.546880 11.000000  0.034350  0.032130 =
           0.024540  0.003430  0.002690  0.003820
O2     4   0.441664  0.858148  0.682623 11.000000  0.083230  0.090910 =
           0.049090 -0.001640  0.022820  0.035620
O3     4   0.701392  0.321769  0.762799 11.000000  0.028370  0.035510 =
           0.032960  0.007630  0.002920  0.006050
O4     4   0.765911  0.245528  0.585320 11.000000  0.057380  0.071950 =
           0.032210 -0.002400  0.009130  0.004090
O5     4   0.571611  0.636399  0.858212 11.000000  0.047860  0.052120 =
           0.044250 -0.012060  0.019010 -0.004120
AFIX 147
H5A    2   0.652023  0.636231  0.916572 11.000000 -1.500000
H5B    2   0.519286  0.720197  0.834233 11.000000 -1.500000
AFIX 0
C1     1  -0.127796  0.331843  0.092528 11.000000  0.036850  0.039720 =
           0.019660 -0.005990  0.006060 -0.005110
AFIX 43
H1     2  -0.194205  0.329501  0.008365 11.000000 -1.200000
AFIX 0
C2     1   0.017461  0.283549  0.110755 11.000000  0.031400  0.056150 =
           0.028850 -0.006730  0.015140 -0.003320
AFIX 43
H2     2   0.048697  0.247614  0.038826 11.000000 -1.200000
AFIX 0
C3     1   0.120934  0.285883  0.232788 11.000000  0.034440  0.047260 =
           0.034760 -0.003060  0.018720  0.003270
AFIX 43
H3     2   0.221905  0.255815  0.244210 11.000000 -1.200000
AFIX 0
C4     1   0.068269  0.335181  0.338724 11.000000  0.017250  0.026480 =
           0.033300  0.002490  0.002280  0.001500
C5     1  -0.082308  0.381473  0.313349 11.000000  0.026190  0.027930 =
           0.024780 -0.007020  0.004590  0.004060
AFIX 43
H5     2  -0.118369  0.413064  0.383765 11.000000 -1.200000
AFIX 0
C6     1   0.310382  0.409140  0.501413 11.000000  0.021500  0.033040 =
           0.026350 -0.001930  0.003110 -0.000030
AFIX 43
H6     2   0.341554  0.458854  0.433805 11.000000 -1.200000
AFIX 0
C7     1   0.168951  0.337398  0.474444 11.000000  0.020810  0.031210 =
           0.025960  0.001610  0.004660  0.004030
C8     1   0.125066  0.272483  0.578810 11.000000  0.017450  0.055400 =
           0.037540  0.002310  0.003080 -0.005130
AFIX 43
H8     2   0.027813  0.228370  0.564306 11.000000 -1.200000
AFIX 0
C9     1   0.357617  0.335767  0.715947 11.000000  0.030580  0.041950 =
           0.028500  0.000030  0.002530 -0.000200
AFIX 43
H9     2   0.426669  0.328110  0.798679 11.000000 -1.200000
AFIX 0
C10    1   0.469879  0.833411  0.576578 11.000000  0.034780  0.044020 =
           0.023430 -0.006000  0.004890 -0.000280
C11    1   0.431099  0.969282  0.475110 11.000000  0.084210  0.040930 =
           0.072710  0.011820  0.002500  0.008770
AFIX 137
H11A   2   0.404750  1.069269  0.514002 11.000000 -1.500000
H11B   2   0.346523  0.934629  0.403951 11.000000 -1.500000
H11C   2   0.517202  0.990910  0.442432 11.000000 -1.500000
AFIX 0
C12    1   0.764086  0.220861  0.699308 11.000000  0.022610  0.053080 =
           0.028050 -0.003330 -0.001210 -0.004330
C13    1   0.836107  0.069919  0.772959 11.000000  0.073720  0.045980 =
           0.063240  0.004290  0.008260  0.022460
AFIX 137
H13A   2   0.939648  0.094629  0.819395 11.000000 -1.500000
H13B   2   0.833726 -0.020158  0.712472 11.000000 -1.500000
H13C   2   0.781406  0.037918  0.834519 11.000000 -1.500000
AFIX 0
HKLF 4
REM  1 IN PC
REM R1 =  0.0504 for   2226 Fo > 4sig(Fo)  and  0.0521 for all   2305 data
REM    203 parameters refined using      2 restraints
END
WGHT  0.063600  0.339500
REM Highest difference peak  1.20,  deepest hole -0.577,  1-sigma level  0.096
Q1     1   0.638100  0.477600  0.600300 11.000000  0.050000      1.20
Q2     1   0.594000  0.470100  0.734900 11.000000  0.050000      0.91
Q3     1   0.567500  0.617800  0.615100 11.000000  0.050000      0.52
Q4     1   0.549000  0.587900  0.589100 11.000000  0.050000      0.44
Q5     1   0.666700  0.399900  0.705300 11.000000  0.050000      0.44
Q6     1   0.491100  0.295300  0.607500 11.000000  0.050000      0.42
Q7     1   0.778200  0.127600  0.604000 11.000000  0.050000      0.39
Q8     1   0.627300  0.650400  0.940400 11.000000  0.050000      0.36
Q9     1   0.085500  0.312900  0.158000 11.000000  0.050000      0.36
Q10    1  -0.127300  0.419300  0.260500 11.000000  0.050000      0.36
Q11    1   0.494300  0.757800  0.698200 11.000000  0.050000      0.35
Q12    1   0.678900  0.681300  0.838500 11.000000  0.050000      0.35
Q13    1   0.139800  0.341000  0.533700 11.000000  0.050000      0.35
Q14    1   0.622300  0.644400  0.731600 11.000000  0.050000      0.32
Q15    1   0.076500  0.320100  0.268200 11.000000  0.050000      0.32
Q16    1   0.179400  0.263200  0.655900 11.000000  0.050000      0.32
Q17    1   0.799700  0.379100  0.758500 11.000000  0.050000      0.32
Q18    1   0.762400  0.322400  0.738500 11.000000  0.050000      0.31
Q19    1   0.563200  0.358500  0.912600 11.000000  0.050000      0.31
Q20    1   0.179700  0.278200  0.747400 11.000000  0.050000      0.31
;
