# Supplementary material for: catena-Poly[[bis­(acetato-κO)aqua­copper(II)]-μ-5-(pyridin-3-yl)pyrimidine-κ2 N 1:N 5]
Source: Acta Crystallogr Sect E Struct Rep Online. 2011 Dec 23;68(Pt 1):m91. doi: 10.1107/S160053681105481X (PMC3254350; doi:10.1107/S160053681105481X)
Supplement: Supplementary file 2 [file e-68-00m91-Isup2.hkl]

# 
# h,k,l, Fc-squared, Fo-squared, sigma(Fo-squared) and status flag 
# 
data_I
_shelx_title ' 1 IN PC' 
_shelx_refln_list_code          4 
_shelx_F_calc_maximum      115.53 
_exptl_crystal_F_000       366.00 
_reflns_d_resolution_high  0.8255 
 
loop_ 
 _symmetry_equiv_pos_as_xyz 
 'x, y, z' 
 'x, -y, z+1/2' 
 
_cell_length_a     9.1538 
_cell_length_b     7.9940 
_cell_length_c    10.5904 
_cell_angle_alpha  90.000 
_cell_angle_beta  106.040 
_cell_angle_gamma  90.000 
 
_shelx_F_squared_multiplier     1.000 
 
loop_ 
 _refln_index_h 
 _refln_index_k 
 _refln_index_l 
 _refln_F_squared_calc 
 _refln_F_squared_meas 
 _refln_F_squared_sigma 
 _refln_observed_status 
   2   3 -12       60.52       47.82     14.37 o 
  -2   2 -11        5.03       21.08     11.71 o 
  -1   2 -11        3.01       10.37      9.88 o 
   0   2 -11        2.53        5.44      9.33 o 
   1   2 -11       65.70       74.63     15.31 o 
   2   2 -11       16.84       53.98     12.78 o 
  -1   3 -11       24.91       27.30     12.78 o 
   0   3 -11       77.56      120.53     19.71 o 
   1   3 -11       70.95       85.06     16.97 o 
   2   3 -11      113.27      168.82     21.10 o 
   3   3 -11       69.30       56.01     12.68 o 
   4   3 -11       10.36       42.82     11.99 o 
   5   3 -11       19.56       21.60     11.31 o 
   0   4 -11       76.28      102.11     19.05 o 
   1   4 -11       45.30       94.17     17.58 o 
   2   4 -11       46.19       67.81     15.76 o 
   3   4 -11        3.90       41.63     13.75 o 
   4   4 -11        3.87        9.17     10.82 o 
   5   4 -11       25.75       76.01     16.78 o 
  -4   0 -10       85.05      117.24     18.94 o 
  -3   0 -10      227.85      282.20     23.16 o 
  -4   1 -10      137.91      167.61     22.01 o 
  -3   1 -10      248.82      249.40     25.59 o 
  -2   1 -10      286.22      285.71     24.11 o 
  -1   1 -10      145.26      186.18     20.45 o 
   0   1 -10       91.43      105.15     15.42 o 
   1   1 -10      458.81      445.62     27.37 o 
   2   1 -10      837.94      826.48     39.36 o 
  -3   2 -10      186.49      167.47     22.89 o 
  -2   2 -10      250.53      286.64     26.64 o 
  -1   2 -10      187.08      208.01     22.53 o 
   0   2 -10      183.66      212.42     21.74 o 
   1   2 -10       53.72       72.05     13.91 o 
   2   2 -10       73.94      102.02     15.30 o 
   3   2 -10      212.09      221.90     19.14 o 
   4   2 -10      143.06      164.88     18.42 o 
   5   2 -10      353.75      363.28     25.67 o 
  -3   3 -10       93.89      101.10     19.21 o 
  -2   3 -10      100.71       95.07     18.13 o 
  -1   3 -10      171.48      186.64     22.51 o 
   0   3 -10      185.59      196.05     22.23 o 
   1   3 -10       55.00       68.77     14.31 o 
   2   3 -10       98.54      133.53     18.07 o 
   3   3 -10      224.57      224.09     22.23 o 
   4   3 -10      103.14       86.21     15.80 o 
   5   3 -10      166.65      154.97     20.18 o 
   6   3 -10       70.95       86.29     16.15 o 
  -2   4 -10       17.20       48.68     14.43 o 
  -1   4 -10       95.56      103.88     18.92 o 
   0   4 -10      121.50      131.61     19.92 o 
   1   4 -10      104.99      127.29     19.17 o 
   2   4 -10       55.24       71.61     15.39 o 
   3   4 -10      215.20      219.03     23.27 o 
   4   4 -10      162.18      126.08     19.47 o 
   5   4 -10       13.04       53.41     14.21 o 
   6   4 -10       23.16       18.99     11.97 o 
   7   4 -10       70.84       62.49     15.35 o 
  -1   5 -10      111.67      107.36     19.28 o 
   0   5 -10      178.51      160.28     22.91 o 
   1   5 -10      131.42      122.63     19.21 o 
   2   5 -10       43.15       39.01     12.67 o 
   3   5 -10       71.25       80.61     16.76 o 
   4   5 -10      158.23      147.25     21.76 o 
   5   5 -10       36.96       46.57     13.99 o 
   6   5 -10       37.72       38.90     15.06 o 
   2   6 -10       34.18       37.70     14.12 o 
   3   6 -10       27.13       28.25     12.27 o 
  -5   1  -9       59.72       79.99     11.86 o 
  -4   1  -9       26.68       35.00      8.63 o 
  -3   1  -9        1.23       13.31      9.48 o 
  -2   1  -9      100.40      115.32     17.46 o 
  -1   1  -9       80.14       87.76     14.45 o 
   0   1  -9       28.92       58.33     10.52 o 
   1   1  -9      470.39      459.37     26.45 o 
   2   1  -9      306.59      298.92     19.79 o 
   3   1  -9       93.13       84.36     12.27 o 
   4   1  -9       54.79       68.41     11.04 o 
   5   1  -9      336.99      273.68     20.10 o 
  -5   2  -9       16.28       40.22     14.01 o 
  -4   2  -9       33.75       82.89     16.43 o 
  -3   2  -9       24.73       34.28     12.10 o 
  -2   2  -9       55.07       76.02     15.00 o 
  -1   2  -9       62.22       69.56     14.02 o 
   0   2  -9       12.42       25.51      9.37 o 
   1   2  -9      418.58      384.61     25.21 o 
   2   2  -9      153.50      179.61     17.52 o 
   3   2  -9      164.93      202.37     18.56 o 
   4   2  -9      107.99      131.51     15.74 o 
   5   2  -9       96.53      105.56     15.57 o 
   6   2  -9       15.25       30.88     10.10 o 
  -4   3  -9       54.97       61.56     15.55 o 
  -3   3  -9       49.53       41.99     13.19 o 
  -2   3  -9       20.24       32.98     11.42 o 
  -1   3  -9       10.45       32.76     11.34 o 
   0   3  -9      332.48      332.22     25.22 o 
   1   3  -9       47.38       80.56     14.53 o 
   2   3  -9       80.39      106.48     15.71 o 
   3   3  -9      178.64      176.27     18.84 o 
   4   3  -9       74.78      102.36     15.79 o 
   5   3  -9       15.07       20.17     10.02 o 
   6   3  -9       46.36       78.70     15.16 o 
  -4   4  -9       50.42       82.56     17.06 o 
  -3   4  -9       59.61      100.47     18.37 o 
  -2   4  -9      121.36      136.24     21.00 o 
  -1   4  -9      150.04      176.98     22.86 o 
   0   4  -9      268.03      280.18     23.66 o 
   1   4  -9       37.67       59.76     13.41 o 
   2   4  -9       23.34       47.49     12.90 o 
   3   4  -9       26.48       65.64     14.34 o 
   4   4  -9      122.03      132.17     18.94 o 
   5   4  -9       16.07       44.01     12.38 o 
   6   4  -9      104.66      122.45     19.63 o 
  -3   5  -9       67.74       91.89     17.95 o 
  -2   5  -9      147.18      196.02     26.01 o 
  -1   5  -9      186.28      237.23     27.04 o 
   0   5  -9       93.28      137.40     20.47 o 
   1   5  -9       15.60       57.07     13.64 o 
   2   5  -9       67.55       70.98     14.92 o 
   3   5  -9      145.88      179.16     22.34 o 
   4   5  -9       69.76       84.09     16.50 o 
   5   5  -9        8.95       19.80     11.20 o 
   6   5  -9       40.16       63.94     16.17 o 
   7   5  -9       20.21       48.39     15.16 o 
  -1   6  -9      129.50      165.34     23.70 o 
   0   6  -9       60.89      119.10     20.23 o 
   1   6  -9      137.69      164.22     22.96 o 
   2   6  -9      110.13      155.84     22.34 o 
   3   6  -9      187.70      208.45     24.77 o 
   4   6  -9       16.22       58.83     15.85 o 
   5   6  -9       26.55       31.35     13.39 o 
  -6   0  -8      239.20      235.75     26.74 o 
  -5   0  -8      217.01      200.47     22.99 o 
  -4   0  -8      211.28      242.43     23.19 o 
  -3   0  -8     1339.34     1142.05     51.87 o 
  -2   0  -8      442.76      451.10     26.71 o 
  -1   0  -8      721.14      610.04     32.72 o 
   0   0  -8      323.13      333.18     20.12 o 
   1   0  -8     1467.16     1361.02     53.10 o 
   2   0  -8      282.42      318.74     18.40 o 
   3   0  -8      221.02      224.71     14.72 o 
   4   0  -8      136.06      151.76     13.11 o 
  -6   1  -8      228.91      240.35     19.10 o 
  -5   1  -8      205.61      223.45     34.32 o 
  -4   1  -8      259.04      268.62     20.66 o 
  -3   1  -8      636.04      565.42     23.11 o 
  -2   1  -8      377.14      334.74     29.15 o 
  -1   1  -8      238.36      249.39     13.66 o 
   0   1  -8      216.89      224.83     24.78 o 
   1   1  -8     1341.28     1307.35     52.84 o 
   2   1  -8      530.88      466.21     25.82 o 
   3   1  -8      225.31      211.02     15.68 o 
   4   1  -8      139.25      164.88     14.95 o 
   5   1  -8      224.14      221.52     17.43 o 
  -6   2  -8      150.10      146.76     18.44 o 
  -5   2  -8      167.34      181.60     15.94 o 
  -4   2  -8      256.41      267.95     17.73 o 
  -3   2  -8      176.03      205.82     22.58 o 
  -2   2  -8      592.58      600.18     33.92 o 
  -1   2  -8      144.75      121.22     16.26 o 
   0   2  -8     1007.80      912.27     43.26 o 
   1   2  -8      258.69      214.24     17.74 o 
   2   2  -8      374.58      339.52     21.84 o 
   3   2  -8      465.71      452.50     25.27 o 
   4   2  -8      615.15      591.02     30.94 o 
   5   2  -8      452.27      396.90     25.57 o 
   6   2  -8      386.51      345.65     23.89 o 
  -5   3  -8      223.61      213.08     25.71 o 
  -4   3  -8      354.41      333.67     27.64 o 
  -3   3  -8       88.67      107.96     17.96 o 
  -2   3  -8      269.31      218.51     23.24 o 
  -1   3  -8      201.38      218.81     21.98 o 
   0   3  -8      872.86      874.80     43.04 o 
   1   3  -8      174.36      187.30     19.55 o 
   2   3  -8      408.95      359.48     24.33 o 
   3   3  -8      444.68      366.26     24.42 o 
   4   3  -8      880.04      744.04     38.60 o 
   5   3  -8      426.14      409.76     27.02 o 
   6   3  -8      217.18      228.54     22.28 o 
  -5   4  -8      240.52      210.94     26.83 o 
  -4   4  -8      300.96      289.95     29.68 o 
  -3   4  -8      196.49      175.99     23.46 o 
  -2   4  -8       86.73      105.36     17.69 o 
  -1   4  -8      405.75      426.02     28.96 o 
   0   4  -8      230.37      198.77     21.44 o 
   1   4  -8      206.90      213.32     21.73 o 
   2   4  -8      644.91      572.89     33.58 o 
   3   4  -8      473.39      442.65     28.75 o 
   4   4  -8      233.15      217.07     21.62 o 
   5   4  -8       45.77       60.14     13.50 o 
   6   4  -8       17.11       28.50     11.17 o 
  -4   5  -8       61.58       72.82     17.02 o 
  -3   5  -8       96.75      118.14     20.95 o 
  -2   5  -8      159.69      128.90     20.47 o 
  -1   5  -8      953.46      842.93     47.24 o 
   0   5  -8      142.11      128.09     18.95 o 
   1   5  -8      125.47       96.30     16.12 o 
   2   5  -8       68.90       74.11     14.07 o 
   3   5  -8      143.38      142.37     19.02 o 
   4   5  -8       62.77       71.75     14.18 o 
   5   5  -8       76.01       79.17     16.45 o 
   6   5  -8       58.78       66.36     14.56 o 
  -3   6  -8       60.54       79.69     18.31 o 
  -2   6  -8      225.68      257.65     28.94 o 
  -1   6  -8      315.39      307.19     30.25 o 
   0   6  -8       34.13       27.18     11.96 o 
   1   6  -8       38.44       39.83     12.07 o 
   2   6  -8       55.96       38.76     11.99 o 
   3   6  -8      110.13       94.66     17.16 o 
   4   6  -8       27.17       46.64     13.16 o 
   5   6  -8      113.93      129.59     19.87 o 
   6   6  -8      113.94       92.80     17.93 o 
  -1   7  -8        6.97       14.72     12.45 o 
   0   7  -8       27.99       46.18     12.08 o 
   1   7  -8       48.34       48.76     14.05 o 
   2   7  -8       86.09      100.88     18.92 o 
   3   7  -8       96.54       56.00     14.26 o 
   4   7  -8       30.19       21.62     11.00 o 
   5   7  -8       38.70       22.86     13.75 o 
  -7   1  -7       10.01       17.22      8.45 o 
  -6   1  -7       22.02       17.63     11.76 o 
  -5   1  -7      112.64      133.38     13.64 o 
  -4   1  -7       28.78       35.05      8.04 o 
  -3   1  -7        7.60       18.99      6.10 o 
  -2   1  -7      211.34      217.80     12.63 o 
  -1   1  -7      286.99      316.37     14.09 o 
   0   1  -7      340.44      368.39     14.44 o 
   1   1  -7      167.25      157.14      8.55 o 
   2   1  -7      128.32      122.38      7.27 o 
   3   1  -7      149.38      164.65      8.20 o 
   4   1  -7        6.57        6.79      5.33 o 
   5   1  -7       43.05       52.07      9.63 o 
  -6   2  -7       35.94       61.07     10.81 o 
  -5   2  -7       35.59       46.20      9.31 o 
  -4   2  -7       95.82       95.37     11.23 o 
  -3   2  -7       11.65       24.02      5.90 o 
  -2   2  -7       27.30       35.19      6.73 o 
  -1   2  -7       38.42       46.36      6.38 o 
   0   2  -7      399.50      411.54     23.95 o 
   1   2  -7      117.09      150.91     14.92 o 
   2   2  -7      128.78      154.85     14.48 o 
   3   2  -7       10.75       20.17      6.65 o 
   4   2  -7        6.53        4.10      5.33 o 
   5   2  -7       15.06       12.98      7.15 o 
  -6   3  -7       36.80       49.53     10.58 o 
  -5   3  -7      164.31      198.06     16.21 o 
  -4   3  -7      151.30      172.04     21.90 o 
  -3   3  -7       86.92       78.53     14.97 o 
  -2   3  -7      102.85      112.37     16.54 o 
  -1   3  -7        3.72       26.11      8.98 o 
   0   3  -7      445.39      458.93     27.18 o 
   1   3  -7       28.49       28.22      9.09 o 
   2   3  -7      172.80      203.42     18.12 o 
   3   3  -7       85.07       93.86     13.17 o 
   4   3  -7       46.15       62.06     11.41 o 
   5   3  -7      114.04      115.49     16.04 o 
   6   3  -7       48.57       58.17     12.26 o 
  -6   4  -7       43.70       34.80     13.55 o 
  -5   4  -7      154.32      171.44     22.89 o 
  -4   4  -7       81.20      105.04     17.85 o 
  -3   4  -7       36.15       35.89     11.52 o 
  -2   4  -7      163.15      183.22     21.11 o 
  -1   4  -7      290.97      254.63     22.22 o 
   0   4  -7       79.28       85.24     14.43 o 
   1   4  -7       58.02       61.86     12.64 o 
   2   4  -7       33.15       60.33     11.71 o 
   3   4  -7      220.97      232.84     19.08 o 
   4   4  -7      291.33      287.05     21.92 o 
   5   4  -7      265.43      299.42     23.98 o 
   6   4  -7      207.11      232.57     23.38 o 
  -5   5  -7       84.43      108.89     18.97 o 
  -4   5  -7      105.51      102.95     18.97 o 
  -3   5  -7       64.13       88.83     17.91 o 
  -2   5  -7      133.33      167.97     21.30 o 
  -1   5  -7      285.54      314.04     25.27 o 
   0   5  -7      207.06      222.94     22.89 o 
   1   5  -7      159.51      201.26     21.16 o 
   2   5  -7      125.41      129.97     17.38 o 
   3   5  -7      279.97      329.37     24.23 o 
   4   5  -7      176.96      176.51     20.95 o 
   5   5  -7       57.19       91.15     16.34 o 
   6   5  -7      138.55      151.57     21.33 o 
  -4   6  -7       59.12       60.53     15.91 o 
  -3   6  -7       52.71       51.84     15.42 o 
  -2   6  -7      203.31      223.60     26.44 o 
  -1   6  -7      312.23      340.04     27.79 o 
   0   6  -7      117.57      170.38     22.50 o 
   1   6  -7      318.24      338.19     26.52 o 
   2   6  -7      134.06      132.00     18.97 o 
   3   6  -7      120.29      126.12     19.17 o 
   4   6  -7       84.81       95.13     17.19 o 
   5   6  -7       76.49       99.31     18.65 o 
   6   6  -7       47.82       81.36     16.51 o 
  -2   7  -7      255.51      264.93     29.12 o 
  -1   7  -7       64.40       68.54     15.25 o 
   0   7  -7       78.94       94.19     16.67 o 
   1   7  -7      168.75      214.81     24.80 o 
   2   7  -7      278.17      301.77     25.92 o 
   3   7  -7      115.21      159.54     21.35 o 
   4   7  -7       91.36       97.87     18.15 o 
   5   7  -7       73.18       57.93     14.79 o 
   6   7  -7       12.87       29.27     13.28 o 
   1   8  -7      105.87      110.49     19.44 o 
   2   8  -7      156.02      198.51     25.71 o 
   3   8  -7       36.79       62.06     15.93 o 
  -7   0  -6      162.08      199.31     25.15 o 
  -6   0  -6      473.13      451.84     31.05 o 
  -5   0  -6     1040.33      898.56     45.33 o 
  -4   0  -6     1823.35     1689.05     70.14 o 
  -3   0  -6     2155.64     2117.30     80.51 o 
  -2   0  -6      534.97      510.32     26.47 o 
  -1   0  -6     1239.47     1276.58     49.54 o 
   0   0  -6      879.91      797.71     34.11 o 
   1   0  -6      957.06      913.94     38.13 o 
   2   0  -6     1215.09     1196.51     45.09 o 
   3   0  -6      684.14      615.78     26.71 o 
   4   0  -6      104.15       83.65      9.11 o 
  -7   1  -6      294.78      285.15     20.52 o 
  -6   1  -6      301.35      274.28     17.90 o 
  -5   1  -6      423.12      362.34     18.91 o 
  -4   1  -6     1290.36     1182.68     37.83 o 
  -3   1  -6     1284.33     1214.92     36.99 o 
  -2   1  -6      721.26      678.89     22.75 o 
  -1   1  -6      650.57      607.81     20.45 o 
   0   1  -6     1306.43     1293.56     35.16 o 
   1   1  -6      957.44      903.27     25.20 o 
   2   1  -6     1018.75      984.97     26.93 o 
   3   1  -6      781.44      732.74     21.38 o 
   4   1  -6      503.09      487.45     24.86 o 
  -7   2  -6      351.13      346.49     39.92 o 
  -6   2  -6      228.25      238.98     20.75 o 
  -5   2  -6      118.08      107.55     12.22 o 
  -4   2  -6      387.04      386.99     18.80 o 
  -3   2  -6      224.79      214.99     12.70 o 
  -2   2  -6      703.19      721.94     32.61 o 
  -1   2  -6      406.66      357.81     14.51 o 
   0   2  -6     2485.53     2564.72     63.93 o 
   1   2  -6     1834.99     1832.69     46.72 o 
   2   2  -6      932.21      924.26     39.04 o 
   3   2  -6      656.62      606.84     28.86 o 
   4   2  -6      631.97      595.52     29.37 o 
   5   2  -6      353.83      276.13     19.49 o 
  -7   3  -6      195.56      194.13     30.72 o 
  -6   3  -6      145.21      136.10     14.38 o 
  -5   3  -6      136.96      159.20     14.26 o 
  -4   3  -6      126.33      158.10     13.18 o 
  -3   3  -6      325.15      348.77     47.72 o 
  -2   3  -6      392.14      384.75     16.46 o 
  -1   3  -6      489.37      433.00     26.97 o 
   0   3  -6      663.10      591.45     31.54 o 
   1   3  -6     1150.74      971.15     45.57 o 
   2   3  -6      662.89      566.43     30.17 o 
   3   3  -6      967.04      891.82     40.71 o 
   4   3  -6     1530.78     1395.54     58.47 o 
   5   3  -6      485.86      442.13     27.05 o 
  -6   4  -6      195.67      209.63     31.83 o 
  -5   4  -6      370.75      381.07     29.12 o 
  -4   4  -6       54.04       40.05     12.48 o 
  -3   4  -6      510.80      470.68     31.07 o 
  -2   4  -6      154.11      152.56     18.42 o 
  -1   4  -6      644.64      621.97     33.91 o 
   0   4  -6       43.52       36.00      9.63 o 
   1   4  -6      660.16      635.30     32.80 o 
   2   4  -6      522.00      435.78     26.14 o 
   3   4  -6      444.33      415.41     25.35 o 
   4   4  -6      618.52      550.36     31.86 o 
   5   4  -6      391.92      342.07     24.83 o 
  -6   5  -6      227.69      246.64     28.85 o 
  -5   5  -6      309.49      327.56     31.32 o 
  -4   5  -6       37.13       42.02     13.72 o 
  -3   5  -6      192.33      197.35     23.07 o 
  -2   5  -6      614.34      590.76     36.05 o 
  -1   5  -6      742.78      719.39     39.28 o 
   0   5  -6       25.52       17.06      9.09 o 
   1   5  -6       41.82       38.66     10.51 o 
   2   5  -6      151.35      116.24     15.57 o 
   3   5  -6      146.11      134.46     17.13 o 
   4   5  -6      223.43      184.15     20.32 o 
   5   5  -6      313.54      286.36     24.14 o 
   6   5  -6       66.43       70.41     15.05 o 
  -5   6  -6      165.77      209.36     26.44 o 
  -4   6  -6      166.21      154.34     22.34 o 
  -3   6  -6       18.04        5.01     10.29 o 
  -2   6  -6      614.35      570.32     36.73 o 
  -1   6  -6      136.06      102.98     17.05 o 
   0   6  -6      142.66      113.17     17.98 o 
   1   6  -6       16.25       16.12      9.80 o 
   2   6  -6      160.19      127.89     18.15 o 
   3   6  -6       96.54       82.28     14.75 o 
   4   6  -6      145.79      156.37     20.28 o 
   5   6  -6      196.97      132.63     19.25 o 
   6   6  -6       94.98       94.44     17.77 o 
  -3   7  -6       12.21       19.22     13.49 o 
  -2   7  -6      234.40      240.97     26.82 o 
  -1   7  -6       28.29       42.15     13.27 o 
   0   7  -6      160.87      165.54     21.19 o 
   1   7  -6       53.78       52.59     13.55 o 
   2   7  -6      216.69      184.67     22.09 o 
   3   7  -6      151.13      117.14     17.80 o 
   4   7  -6       32.67       31.31     12.38 o 
   5   7  -6       32.73       48.80     13.12 o 
   6   7  -6       30.41        9.00     11.00 o 
  -1   8  -6       41.54       32.90     11.44 o 
   0   8  -6       99.47       83.14     18.62 o 
   1   8  -6      108.30       90.56     16.83 o 
   2   8  -6       38.35       38.76     13.72 o 
   3   8  -6       36.98       31.50     11.82 o 
   4   8  -6       27.17       27.40     11.75 o 
  -8   1  -5       33.90       42.12     10.23 o 
  -7   1  -5      154.52      152.38     25.75 o 
  -6   1  -5       10.24        8.39      7.17 o 
  -5   1  -5       37.46       41.09      8.37 o 
  -4   1  -5       50.53       53.95      8.42 o 
  -3   1  -5        7.15        3.13      4.46 o 
  -2   1  -5      188.10      197.03     10.36 o 
  -1   1  -5      932.79     1019.59     29.62 o 
   0   1  -5      250.28      230.16      9.61 o 
   1   1  -5      238.94      212.60     15.50 o 
   2   1  -5       25.81       27.49      3.04 o 
   3   1  -5     1352.04     1550.13     57.87 o 
   4   1  -5      198.37      237.09     15.20 o 
  -8   2  -5       30.82       27.22     14.42 o 
  -7   2  -5       47.96       60.22     10.55 o 
  -6   2  -5       25.16       25.02     11.62 o 
  -5   2  -5      111.91      101.83     11.58 o 
  -4   2  -5       83.78       85.11      9.86 o 
  -3   2  -5      150.32      139.36     10.76 o 
  -2   2  -5      302.82      289.98     13.09 o 
  -1   2  -5      787.51      880.03     57.21 o 
   0   2  -5      147.33      147.07     11.95 o 
   1   2  -5      369.11      372.23     17.87 o 
   2   2  -5      599.89      548.53     25.89 o 
   3   2  -5      469.86      465.88     23.89 o 
   4   2  -5      119.69      144.45     13.64 o 
  -8   3  -5       25.99       34.90     10.57 o 
  -7   3  -5       19.76       24.01      8.99 o 
  -6   3  -5       63.92       68.58     10.71 o 
  -5   3  -5      384.22      392.92     19.84 o 
  -4   3  -5       97.61       94.41     10.29 o 
  -3   3  -5      270.37      255.29     13.88 o 
  -2   3  -5      204.44      193.77     18.12 o 
  -1   3  -5      305.88      298.23     12.96 o 
   0   3  -5      455.52      480.30     15.50 o 
   1   3  -5      364.49      359.76     21.65 o 
   2   3  -5      149.90      112.95     12.62 o 
   3   3  -5      301.87      321.70     20.04 o 
   4   3  -5      196.15      218.03     17.30 o 
   5   3  -5      701.44      703.68     35.77 o 
  -7   4  -5       58.57       78.78     18.92 o 
  -6   4  -5      119.53      103.64     22.28 o 
  -5   4  -5       99.84       99.08     11.83 o 
  -4   4  -5       88.50       91.37     10.73 o 
  -3   4  -5      159.15      162.96     12.21 o 
  -2   4  -5      296.01      309.11     14.22 o 
  -1   4  -5       95.89       78.27     12.62 o 
   0   4  -5      117.40      116.95     14.09 o 
   1   4  -5       47.21       52.80      5.80 o 
   2   4  -5      169.07      156.39      9.56 o 
   3   4  -5      738.67      752.19     36.38 o 
   4   4  -5      363.16      368.93     24.41 o 
   5   4  -5      560.95      531.66     32.03 o 
  -6   5  -5      187.34      190.22     24.56 o 
  -5   5  -5      160.75      141.01     20.97 o 
  -4   5  -5      234.48      245.05     25.26 o 
  -3   5  -5       81.55      121.59     17.99 o 
  -2   5  -5      147.35      161.34     19.05 o 
  -1   5  -5       95.37      149.43     17.74 o 
   0   5  -5      277.35      303.50     21.92 o 
   1   5  -5      121.66      123.29      9.36 o 
   2   5  -5       38.61       39.06      6.45 o 
   3   5  -5      105.77      135.75     11.29 o 
   4   5  -5      241.38      249.65     20.77 o 
   5   5  -5       86.24      105.94     16.65 o 
  -6   6  -5      152.75      174.84     24.11 o 
  -5   6  -5      152.34      157.52     22.11 o 
  -4   6  -5      133.69      169.70     22.14 o 
  -3   6  -5      241.00      244.21     25.38 o 
  -2   6  -5      262.56      284.03     23.49 o 
  -1   6  -5      136.99      133.17     18.04 o 
   0   6  -5       87.31      129.83     17.66 o 
   1   6  -5       82.22       77.09     13.44 o 
   2   6  -5      102.75      122.11     11.79 o 
   3   6  -5       96.36      110.24     11.30 o 
   4   6  -5      129.96      154.11     13.48 o 
   5   6  -5      110.59      150.20     20.48 o 
  -4   7  -5       78.03       84.17     18.91 o 
  -3   7  -5      377.96      332.36     27.93 o 
  -2   7  -5      158.84      177.35     22.17 o 
  -1   7  -5      176.58      168.66     21.90 o 
   0   7  -5      121.91      113.36     17.76 o 
   1   7  -5      146.13      131.12     18.62 o 
   2   7  -5      149.69      156.06     19.38 o 
   3   7  -5      141.87      163.17     14.02 o 
   4   7  -5      114.49      142.83     19.78 o 
   5   7  -5       83.81       95.58     12.76 o 
  -3   8  -5      186.17      222.04     27.16 o 
  -2   8  -5      120.01      133.37     20.47 o 
  -1   8  -5      141.77      173.71     22.64 o 
   0   8  -5      180.23      165.18     22.01 o 
   1   8  -5      200.75      182.21     22.89 o 
   2   8  -5      202.12      283.25     26.86 o 
   3   8  -5      176.45      222.96     24.89 o 
   4   8  -5       49.43       92.67     12.57 o 
   5   8  -5       55.43       63.01     15.78 o 
  -9   0  -4      226.09      257.15     29.34 o 
  -8   0  -4      655.29      611.70     39.45 o 
  -7   0  -4      386.72      355.45     27.40 o 
  -6   0  -4      294.61      301.45     24.86 o 
  -5   0  -4     2718.02     2786.27    104.85 o 
  -4   0  -4      663.94      722.52     35.34 o 
  -3   0  -4      956.35      981.37     42.00 o 
  -2   0  -4       58.16       86.89      9.82 o 
  -1   0  -4     3729.59     4214.98    140.24 o 
   0   0  -4      686.23      614.53     25.65 o 
   1   0  -4      391.34      364.65     16.13 o 
   2   0  -4     5195.73     5557.01    181.88 o 
   3   0  -4     1378.49     1348.93     48.67 o 
  -9   1  -4      347.28      324.95     23.29 o 
  -8   1  -4      502.41      478.58     24.32 o 
  -7   1  -4      237.92      267.47     18.67 o 
  -6   1  -4      125.19      120.57     21.57 o 
  -5   1  -4     1694.95     1692.22     49.51 o 
  -4   1  -4     1647.15     1699.70     47.05 o 
  -3   1  -4      816.57      805.12     26.37 o 
  -2   1  -4      198.76      178.50      9.45 o 
  -1   1  -4     1669.09     1740.73     44.31 o 
   0   1  -4     1622.33     1734.53     42.74 o 
   1   1  -4     1826.92     1971.46     47.99 o 
   2   1  -4     3471.71     3710.94     87.33 o 
   3   1  -4     1468.41     1304.69     50.39 o 
  -8   2  -4      209.46      231.82     19.03 o 
  -7   2  -4      327.27      341.29     19.30 o 
  -6   2  -4      289.03      276.26     16.90 o 
  -5   2  -4      160.37      156.17     18.10 o 
  -4   2  -4     1484.28     1506.23     73.65 o 
  -3   2  -4      711.27      639.02     22.20 o 
  -2   2  -4     3530.19     3847.24     94.25 o 
  -1   2  -4     1459.08     1458.83     37.98 o 
   0   2  -4     2743.01     2757.78     66.24 o 
   1   2  -4     3424.15     3514.34    122.11 o 
   2   2  -4      916.56      829.45     35.12 o 
   3   2  -4      796.44      833.54     34.41 o 
   4   2  -4      283.61      273.53     17.16 o 
  -8   3  -4       69.43       98.58     13.76 o 
  -7   3  -4      228.43      252.45     18.39 o 
  -6   3  -4      747.71      746.72     29.04 o 
  -5   3  -4      126.47      140.11     12.54 o 
  -4   3  -4     1072.83     1045.63     34.10 o 
  -3   3  -4      807.69      818.99     26.90 o 
  -2   3  -4     2081.27     2231.69     56.84 o 
  -1   3  -4      766.26      706.90     16.91 o 
   0   3  -4     2417.89     2455.98     48.98 o 
   1   3  -4     2818.53     2894.22     85.19 o 
   2   3  -4      385.75      349.53     13.37 o 
   3   3  -4      619.99      603.25     28.86 o 
   4   3  -4      133.03       99.81     12.46 o 
  -8   4  -4      175.63      167.52     35.28 o 
  -7   4  -4      326.16      350.93     19.97 o 
  -6   4  -4      685.62      674.25     27.74 o 
  -5   4  -4      110.36      119.79     12.31 o 
  -4   4  -4      168.12      184.21     13.28 o 
  -3   4  -4     1281.04     1293.64     44.33 o 
  -2   4  -4     1047.11     1070.59     32.10 o 
  -1   4  -4      668.65      615.42     24.11 o 
   0   4  -4      522.34      504.12     14.22 o 
   1   4  -4      245.73      215.08     10.46 o 
   2   4  -4      218.61      186.90     10.19 o 
   3   4  -4      852.89      754.82     81.61 o 
   4   4  -4      595.34      522.80     29.45 o 
   5   4  -4      345.84      365.92     24.07 o 
  -7   5  -4      315.55      339.02     39.54 o 
  -6   5  -4      397.65      409.20     21.40 o 
  -5   5  -4      274.68      296.44     17.58 o 
  -4   5  -4       32.52       33.13      7.99 o 
  -3   5  -4      621.76      616.29     23.15 o 
  -2   5  -4      252.59      284.40     21.54 o 
  -1   5  -4      296.67      322.22     22.07 o 
   0   5  -4      109.88      123.68      9.03 o 
   1   5  -4       66.60       67.52      6.99 o 
   2   5  -4      366.26      331.61     14.86 o 
   3   5  -4      673.97      600.59     38.38 o 
   4   5  -4      761.73      745.22     26.90 o 
   5   5  -4      139.60      149.88     18.50 o 
  -6   6  -4      131.87      147.52     21.76 o 
  -5   6  -4      341.00      350.14     27.78 o 
  -4   6  -4       77.25      118.09     18.50 o 
  -3   6  -4      152.37      175.74     20.95 o 
  -2   6  -4       82.31       73.75     13.98 o 
  -1   6  -4      196.25      221.54     20.94 o 
   0   6  -4      139.99      128.55     12.25 o 
   1   6  -4       63.04       70.01      8.29 o 
   2   6  -4      244.47      245.00     14.08 o 
   3   6  -4      533.74      533.68     21.72 o 
   4   6  -4      680.16      651.93     25.81 o 
   5   6  -4       31.36       43.74      9.78 o 
  -5   7  -4       60.65       63.92     15.88 o 
  -4   7  -4       80.19       88.48     17.93 o 
  -3   7  -4       96.78       89.32     17.06 o 
  -2   7  -4      170.30      200.35     22.72 o 
  -1   7  -4      172.25      185.77     21.68 o 
   0   7  -4      135.69      144.87     18.51 o 
   1   7  -4      176.47      198.77     13.99 o 
   2   7  -4      210.64      232.60     15.51 o 
   3   7  -4      145.58      138.19     13.11 o 
   4   7  -4       84.92       66.26     10.24 o 
   5   7  -4       40.35       56.52      9.78 o 
  -4   8  -4       60.28       90.42     18.18 o 
  -3   8  -4       46.61       55.02     14.09 o 
  -2   8  -4       93.56       92.25     18.04 o 
  -1   8  -4      120.08      129.91     18.80 o 
   0   8  -4      137.43      155.65     20.50 o 
   1   8  -4      113.27      121.93     17.43 o 
   2   8  -4       44.60       25.09      7.92 o 
   3   8  -4       11.11       17.41     12.77 o 
   4   8  -4       10.78       20.40      7.79 o 
   5   8  -4      111.06      132.67     14.89 o 
  -1   9  -4        7.34       28.38     12.70 o 
   0   9  -4       22.38       49.74     13.98 o 
   1   9  -4       64.35       69.34     14.59 o 
   2   9  -4       40.74       32.90     12.46 o 
   3   9  -4       14.89        4.77      7.67 o 
  -9   1  -3       22.15       36.98     10.14 o 
  -8   1  -3       11.95       15.56      7.85 o 
  -7   1  -3      245.87      265.44     18.17 o 
  -6   1  -3     1258.19     1233.54     39.60 o 
  -5   1  -3      201.74      172.57     24.68 o 
  -4   1  -3      436.99      460.62     18.23 o 
  -3   1  -3      153.88      205.71     15.72 o 
  -2   1  -3      149.30      102.81     17.66 o 
  -1   1  -3      283.34      301.98     10.59 o 
   0   1  -3      785.41      810.17     21.30 o 
   1   1  -3      583.71      591.28     16.93 o 
   2   1  -3       90.28      102.92      7.93 o 
   3   1  -3      766.01      799.28     32.11 o 
  -9   2  -3       27.50       38.07     10.46 o 
  -8   2  -3       15.71       40.47      9.27 o 
  -7   2  -3       78.15       93.20     13.21 o 
  -6   2  -3      770.72      778.68     28.84 o 
  -5   2  -3       44.20       51.57     12.52 o 
  -4   2  -3       31.76       33.66      4.20 o 
  -3   2  -3      232.66      219.90      8.07 o 
  -2   2  -3      473.97      505.70     12.83 o 
  -1   2  -3       14.73       15.15      1.97 o 
   0   2  -3      265.92      318.95      8.04 o 
   1   2  -3      377.56      417.91     13.30 o 
   2   2  -3     1774.75     2093.29     74.02 o 
   3   2  -3      196.27      211.42     13.74 o 
  -9   3  -3       28.95       35.65      9.92 o 
  -8   3  -3      109.22      107.30     25.10 o 
  -7   3  -3       51.94       49.61      9.39 o 
  -6   3  -3      134.92      138.52     13.04 o 
  -5   3  -3       96.78       94.92     13.08 o 
  -4   3  -3      401.49      462.03     13.99 o 
  -3   3  -3       45.15       40.77      4.23 o 
  -2   3  -3      417.10      396.54     11.37 o 
  -1   3  -3      808.63      784.22     19.82 o 
   0   3  -3      662.67      637.82     14.81 o 
   1   3  -3       79.63       81.16      5.99 o 
   2   3  -3      589.36      667.57     35.28 o 
   3   3  -3      533.16      581.91     19.29 o 
   4   3  -3       96.35       97.67     11.85 o 
  -8   4  -3       93.95       89.91     12.64 o 
  -7   4  -3       97.55       90.92     15.45 o 
  -6   4  -3      370.08      339.92     18.41 o 
  -5   4  -3      105.72      110.18     11.18 o 
  -4   4  -3      275.54      205.82     12.52 o 
  -3   4  -3      317.23      287.31     12.47 o 
  -2   4  -3      311.43      294.27      9.94 o 
  -1   4  -3      190.94      166.60      6.88 o 
   0   4  -3      983.45      962.69     21.57 o 
   1   4  -3     1151.78     1127.53     31.89 o 
   2   4  -3      372.69      342.81     14.01 o 
   3   4  -3      489.22      503.84     24.52 o 
   4   4  -3      378.82      374.76     16.25 o 
  -8   5  -3       67.11       83.54     18.03 o 
  -7   5  -3      186.39      155.94     15.59 o 
  -6   5  -3      121.55      120.78     14.71 o 
  -5   5  -3      110.66       88.96     17.44 o 
  -4   5  -3      247.66      220.16     23.51 o 
  -3   5  -3      409.32      387.13     16.69 o 
  -2   5  -3      352.28      372.43     12.29 o 
  -1   5  -3      393.77      424.50     12.75 o 
   0   5  -3      522.71      487.23     39.03 o 
   1   5  -3      164.31      147.41     23.96 o 
   2   5  -3      636.06      622.87     22.77 o 
   3   5  -3      794.08      719.77     25.06 o 
   4   5  -3      934.46      934.26     30.86 o 
   5   5  -3       29.44       43.96     11.03 o 
  -7   6  -3      181.21      152.66     16.17 o 
  -6   6  -3      202.29      195.61     16.17 o 
  -5   6  -3      173.99      153.84     15.85 o 
  -4   6  -3      302.20      295.73     15.76 o 
  -3   6  -3      223.84      210.83     21.29 o 
  -2   6  -3      146.97      129.37     15.28 o 
  -1   6  -3      289.68      262.86     13.43 o 
   0   6  -3      461.23      414.22     17.15 o 
   1   6  -3      301.73      304.63     20.80 o 
   2   6  -3      505.88      465.44     37.42 o 
   3   6  -3      229.99      217.24     16.31 o 
   4   6  -3      206.47      205.72     15.02 o 
   5   6  -3       90.80       94.66     15.91 o 
   6   6  -3      513.54      504.70     32.91 o 
  -6   7  -3      130.27      126.72     20.12 o 
  -5   7  -3      120.35      130.08     20.51 o 
  -3   7  -3      252.85      272.64     22.51 o 
  -2   7  -3      307.32      301.89     23.46 o 
  -1   7  -3      262.62      237.22     13.83 o 
   0   7  -3      315.16      329.35     16.04 o 
   1   7  -3      158.41      162.21     12.72 o 
   2   7  -3      198.58      207.24     14.26 o 
   3   7  -3      317.51      287.43     16.25 o 
   4   7  -3      131.09      140.78     13.65 o 
   5   7  -3      223.59      247.38     25.57 o 
   6   7  -3      144.83      194.63     23.95 o 
  -4   8  -3      149.63      164.32     22.28 o 
  -3   8  -3      145.91      190.93     22.20 o 
  -2   8  -3      216.72      210.31     23.33 o 
  -1   8  -3      215.80      201.88     22.09 o 
   0   8  -3      170.02      173.41     13.90 o 
   1   8  -3      201.53      185.53     15.69 o 
   2   8  -3      108.39      156.33     25.50 o 
   3   8  -3      173.45      175.63     15.26 o 
   4   8  -3      203.77      214.83     23.21 o 
   5   8  -3      185.79      193.09     24.53 o 
   6   8  -3       78.22       86.92     18.20 o 
  -2   9  -3      107.61       82.09     16.46 o 
  -1   9  -3       81.02       81.46     17.13 o 
   0   9  -3       86.56       90.09     16.51 o 
   1   9  -3      193.65      206.45     16.53 o 
   2   9  -3      126.25      108.69     12.94 o 
   3   9  -3       37.83       56.42     10.00 o 
 -10   0  -2      349.19      391.86     33.06 o 
  -9   0  -2      383.48      415.46     32.25 o 
  -8   0  -2     1699.11     1536.24     70.05 o 
  -7   0  -2      149.24      177.99     21.08 o 
  -6   0  -2     1609.58     1648.76     68.30 o 
  -5   0  -2     1723.30     1707.52     67.81 o 
  -4   0  -2      745.00      694.68     32.49 o 
  -3   0  -2      328.68      327.09     18.36 o 
  -2   0  -2      319.09      306.05     16.40 o 
  -1   0  -2      516.82      504.61     20.59 o 
   0   0  -2    13347.21    15350.52    493.51 o 
   1   0  -2     8171.80     9450.59    302.27 o 
  -9   1  -2      580.61      563.78     29.84 o 
  -8   1  -2      691.19      700.07     28.80 o 
  -7   1  -2      148.64      152.11     13.95 o 
  -6   1  -2      966.72      923.75     31.48 o 
  -5   1  -2     1482.61     1345.21    180.33 o 
  -4   1  -2     1186.15     1223.36     35.25 o 
  -3   1  -2      767.56      728.10     22.50 o 
  -2   1  -2     1785.94     1770.47     44.73 o 
  -1   1  -2     2591.26     2756.32     63.71 o 
   0   1  -2     3004.68     3263.21     75.30 o 
   1   1  -2     2461.66     2668.37     91.30 o 
   2   1  -2      510.65      465.26     19.68 o 
  -9   2  -2      543.05      533.33     30.04 o 
  -8   2  -2       55.41       70.79     11.39 o 
  -7   2  -2      393.65      407.35     20.23 o 
  -6   2  -2      291.26      274.81     11.52 o 
  -5   2  -2     1234.57     1205.44     38.54 o 
  -4   2  -2     2978.42     3108.10     62.68 o 
  -3   2  -2     4270.55     4826.33     92.83 o 
  -2   2  -2     3153.20     3488.88     67.70 o 
  -1   2  -2      708.63      702.80     15.62 o 
   0   2  -2      112.01       99.11      4.20 o 
   1   2  -2     5493.70     6161.75    141.64 o 
   2   2  -2     1512.32     1515.81     38.68 o 
   3   2  -2     1025.03     1075.78     41.56 o 
  -9   3  -2       69.37       90.16     20.29 o 
  -8   3  -2        9.27       13.83      7.95 o 
  -7   3  -2      892.10      889.29     38.65 o 
  -6   3  -2      739.72      708.52     20.78 o 
  -5   3  -2      997.02     1075.89     26.80 o 
  -4   3  -2      595.75      616.93     17.10 o 
  -3   3  -2     1587.38     1710.90     36.68 o 
  -2   3  -2     2849.67     2997.95     59.25 o 
  -1   3  -2     3199.34     3496.80     67.20 o 
   0   3  -2     2252.28     2401.51     58.93 o 
   1   3  -2     1925.36     1832.02     46.34 o 
   2   3  -2     1667.12     1675.47     43.25 o 
   3   3  -2      198.30      181.10      9.25 o 
   4   3  -2      550.03      582.60     28.53 o 
  -9   4  -2       19.59       28.13     19.58 o 
  -8   4  -2      222.96      252.02     18.94 o 
  -7   4  -2      508.07      518.72     23.39 o 
  -6   4  -2      272.39      253.47     15.31 o 
  -5   4  -2      221.97      215.53     10.49 o 
  -4   4  -2      331.84      306.02     12.38 o 
  -3   4  -2     1291.21     1310.44     30.01 o 
  -2   4  -2     1661.60     1780.56     37.76 o 
  -1   4  -2     1051.29     1026.13     23.20 o 
   0   4  -2     1815.37     1843.57     47.53 o 
   1   4  -2      323.15      274.29     11.74 o 
   2   4  -2     3789.11     4151.86    135.74 o 
   3   4  -2     1349.35     1421.95     39.76 o 
   4   4  -2      768.21      762.16     36.43 o 
   5   4  -2      634.23      549.02     31.16 o 
  -8   5  -2      393.75      399.19     41.86 o 
  -7   5  -2      310.19      284.32     18.04 o 
  -6   5  -2      147.67      157.47     13.93 o 
  -5   5  -2       22.52       27.47      6.50 o 
  -4   5  -2      201.34      214.33     10.04 o 
  -3   5  -2      305.22      295.09     21.25 o 
  -2   5  -2      491.89      512.71     15.08 o 
  -1   5  -2      793.59      834.25     20.57 o 
   0   5  -2      811.53      813.57     34.99 o 
   1   5  -2      135.31      125.75      9.20 o 
   2   5  -2     1469.86     1566.09     43.78 o 
   3   5  -2     1865.35     1968.54     52.72 o 
   4   5  -2      594.81      590.73     46.26 o 
   5   5  -2      289.09      287.54     22.23 o 
   6   5  -2      196.77      186.23     20.72 o 
  -7   6  -2      137.79      128.76     14.61 o 
  -6   6  -2      181.94      219.05     16.70 o 
  -5   6  -2      103.71      142.32     12.97 o 
  -4   6  -2      360.60      400.81     18.47 o 
  -3   6  -2       39.00       55.45      6.34 o 
  -2   6  -2       42.64       36.41      5.08 o 
  -1   6  -2      546.89      510.90     16.85 o 
   0   6  -2      135.99      137.21     18.21 o 
   1   6  -2      328.80      309.02     14.71 o 
   2   6  -2      261.33      294.56     14.61 o 
   3   6  -2     1428.16     1345.63     41.32 o 
   4   6  -2      131.26      151.16     12.63 o 
   5   6  -2       54.35       66.11     14.01 o 
   6   6  -2       40.80       44.10     12.57 o 
  -6   7  -2       79.53       86.53     12.08 o 
  -5   7  -2       72.73       65.06     10.09 o 
  -4   7  -2      241.49      252.14     24.01 o 
  -3   7  -2      142.48      183.82     20.34 o 
  -2   7  -2      103.35      112.22     10.91 o 
  -1   7  -2      305.79      313.83     15.42 o 
   0   7  -2      132.25      152.16     11.87 o 
   1   7  -2      197.27      204.47     13.66 o 
   2   7  -2       59.34       60.57      8.49 o 
   3   7  -2      139.71      146.25     13.02 o 
   4   7  -2       28.74       21.69      6.94 o 
   5   7  -2       53.74       60.53     14.64 o 
   6   7  -2       68.64       86.50     16.83 o 
   7   7  -2       93.03       84.39     17.52 o 
  -4   8  -2       38.49       37.10     13.53 o 
  -3   8  -2       94.05       86.48     15.25 o 
  -2   8  -2      136.60      150.58     21.58 o 
  -1   8  -2       55.13       67.10     11.04 o 
   0   8  -2       59.38       80.29     10.24 o 
   1   8  -2       17.73       20.34      7.11 o 
   2   8  -2       22.74       20.37      7.37 o 
   3   8  -2       15.87       28.59      8.63 o 
   4   8  -2       32.65       22.26     11.01 o 
   5   8  -2       57.44       82.70     17.21 o 
   6   8  -2       41.55       68.55     16.72 o 
  -1   9  -2       18.07       23.19     11.83 o 
   0   9  -2       60.62       60.92      9.78 o 
   1   9  -2       32.83       38.56     20.11 o 
   2   9  -2       83.25       92.85     12.13 o 
   3   9  -2       30.16       50.14     21.77 o 
   4   9  -2       50.74       53.87     14.26 o 
 -10   1  -1       11.44       23.32     21.18 o 
  -9   1  -1       15.14       15.90      8.38 o 
  -8   1  -1       43.21       56.63     10.42 o 
  -7   1  -1       12.92       -0.28      5.55 o 
  -6   1  -1      343.09      323.15     22.22 o 
  -5   1  -1      462.05      459.84     18.30 o 
  -4   1  -1      257.54      260.88     12.07 o 
  -3   1  -1      861.10      821.16     23.75 o 
  -2   1  -1     2361.40     2654.95     63.81 o 
  -1   1  -1      514.59      583.39     12.53 o 
   0   1  -1      368.67      379.79      8.54 o 
   1   1  -1      874.13      925.44     23.04 o 
 -10   2  -1       18.53       14.02      9.31 o 
  -9   2  -1       23.13       12.81      8.94 o 
  -8   2  -1       86.03       82.43      8.53 o 
  -7   2  -1      100.85      123.60      9.34 o 
  -6   2  -1      117.26      117.15      8.22 o 
  -5   2  -1      132.56      107.87      8.14 o 
  -4   2  -1      722.59      639.28     16.95 o 
  -3   2  -1     1578.03     1585.30     33.50 o 
  -2   2  -1      558.77      478.23     20.05 o 
  -1   2  -1     2579.82     2923.86     56.15 o 
   0   2  -1     1909.12     2110.78     50.51 o 
   1   2  -1     5380.91     6469.22    147.62 o 
   2   2  -1      113.97      104.41      5.97 o 
   3   2  -1     1268.25     1230.12     49.93 o 
  -9   3  -1       21.22       32.62     12.08 o 
  -8   3  -1      201.45      181.88     32.98 o 
  -7   3  -1      199.56      173.08     10.86 o 
  -6   3  -1      451.34      377.14     13.88 o 
  -5   3  -1      236.56      260.01     28.37 o 
  -4   3  -1       51.91       44.82      4.98 o 
  -3   3  -1      101.57       95.61      5.80 o 
  -2   3  -1      919.87      971.61     21.88 o 
  -1   3  -1     1585.34     1503.62     38.17 o 
   0   3  -1      932.62      902.17     24.40 o 
   1   3  -1      415.99      375.85     33.24 o 
   2   3  -1      593.45      609.28     26.15 o 
   3   3  -1      811.58      896.50     37.59 o 
   4   3  -1        2.87        2.85      4.57 o 
  -9   4  -1      130.46      108.93     21.53 o 
  -8   4  -1      204.82      188.30     15.93 o 
  -7   4  -1      133.09      147.64     13.75 o 
  -6   4  -1       88.59       94.65      8.13 o 
  -5   4  -1      151.00      131.06      9.23 o 
  -4   4  -1      274.02      255.75     18.57 o 
  -3   4  -1      207.15      216.74      8.68 o 
  -2   4  -1      226.07      217.80      8.18 o 
  -1   4  -1      608.42      615.71     19.19 o 
   0   4  -1      481.84      454.46     21.61 o 
   1   4  -1      697.35      666.52     20.55 o 
   2   4  -1     1065.13     1111.88     31.94 o 
   3   4  -1      399.31      392.98     25.02 o 
   4   4  -1      319.45      280.54     20.03 o 
   5   4  -1      256.21      250.53     19.16 o 
  -8   5  -1       72.44       71.39     15.37 o 
  -7   5  -1      104.01       82.06     11.09 o 
  -6   5  -1        7.87       14.64      5.49 o 
  -5   5  -1      169.56      176.82     13.47 o 
  -4   5  -1      213.99      192.28      9.58 o 
  -3   5  -1      461.21      454.47     17.35 o 
  -2   5  -1      458.50      424.27     13.20 o 
  -1   5  -1      218.61      222.14     10.89 o 
   0   5  -1       46.80       65.71     13.01 o 
   1   5  -1      333.39      295.61     13.39 o 
   2   5  -1     1098.54      971.07     29.95 o 
   3   5  -1     1145.80     1048.39     32.03 o 
   4   5  -1      349.86      347.58     22.92 o 
   5   5  -1      112.58       86.34     13.75 o 
   6   5  -1       80.15       59.62     12.08 o 
  -8   6  -1      137.20      125.25     14.24 o 
  -7   6  -1      181.54      180.08     15.63 o 
  -6   6  -1      101.68       92.78     11.29 o 
  -5   6  -1      100.35       91.14      9.52 o 
  -4   6  -1       78.88       76.16      7.83 o 
  -3   6  -1       89.36       88.53      7.28 o 
  -2   6  -1      317.72      292.27     11.26 o 
  -1   6  -1      517.59      439.76     17.88 o 
   0   6  -1      490.24      467.50     18.26 o 
   1   6  -1      290.33      234.82     12.68 o 
   2   6  -1      510.42      401.20     17.71 o 
   3   6  -1      334.00      329.02     16.04 o 
   4   6  -1      232.21      213.85     21.03 o 
   5   6  -1      250.18      261.62     24.22 o 
   6   6  -1      243.43      237.01     24.80 o 
  -7   7  -1       94.31       87.63     17.60 o 
  -6   7  -1      207.06      208.31     23.68 o 
  -5   7  -1      170.96      153.03     13.44 o 
  -4   7  -1      193.36      171.91     10.90 o 
  -3   7  -1      132.69      116.37     10.39 o 
  -2   7  -1      180.62      181.28     10.43 o 
  -1   7  -1      357.66      307.40     15.26 o 
   0   7  -1      455.17      427.13     22.70 o 
   1   7  -1      250.75      213.89     22.89 o 
   2   7  -1      373.93      333.42     16.89 o 
   3   7  -1      129.48      119.51     11.94 o 
   4   7  -1      128.17      169.56     20.92 o 
   5   7  -1      173.02      189.93     22.81 o 
   6   7  -1      198.59      195.40     24.94 o 
   7   7  -1      167.92      233.48     26.80 o 
  -3   8  -1      304.96      295.26     24.63 o 
  -2   8  -1      308.14      320.85     24.78 o 
  -1   8  -1      174.63      173.87     13.66 o 
   0   8  -1       87.50       99.75     10.71 o 
   1   8  -1       83.42       85.16     10.46 o 
   2   8  -1      108.62      106.46     15.62 o 
   3   8  -1      177.98      173.80     29.99 o 
   4   8  -1      211.67      232.51     25.93 o 
   5   8  -1      141.01      164.06     22.94 o 
   6   8  -1       88.76      131.15     21.90 o 
  -2   9  -1       71.06       60.60     14.01 o 
  -1   9  -1       92.29       96.79     17.22 o 
   0   9  -1      196.92      183.77     22.69 o 
   1   9  -1      248.81      238.67     26.04 o 
   2   9  -1       58.29       86.44     17.00 o 
   3   9  -1       49.94       65.32     15.79 o 
   4   9  -1      115.71      103.31     19.10 o 
 -10   0   0      358.62      355.48     30.24 o 
  -9   0   0      207.09      176.07     22.67 o 
  -8   0   0      309.79      331.26     25.71 o 
  -7   0   0      668.53      639.44     34.63 o 
  -6   0   0      861.65      794.60     37.83 o 
  -5   0   0     1431.43     1511.34     59.15 o 
  -4   0   0     2147.94     2334.32     83.17 o 
  -3   0   0      324.16      349.02     17.27 o 
  -2   0   0      728.35      801.33     29.90 o 
  -1   0   0     5049.16     5623.89    180.67 o 
 -10   1   0      380.68      362.57     22.42 o 
  -9   1   0      431.40      415.95     22.10 o 
  -8   1   0      246.03      242.66     16.84 o 
  -7   1   0      490.24      504.24     21.62 o 
  -6   1   0      478.53      412.19     17.57 o 
  -5   1   0      928.50      870.14     27.67 o 
  -4   1   0     3579.13     3804.28     91.72 o 
  -3   1   0     4259.10     4359.67    102.58 o 
  -2   1   0     3551.48     3814.02     72.07 o 
  -1   1   0     1591.40     1808.32     57.82 o 
   0   1   0    10861.31    12109.11    435.77 o 
   1   1   0     1597.83     1718.45     41.37 o 
   2   1   0     3567.19     3781.68    124.30 o 
 -10   2   0      237.79      223.61     19.13 o 
  -9   2   0      560.31      549.10     26.38 o 
  -8   2   0      249.88      270.31     13.65 o 
  -7   2   0      507.30      529.54     26.86 o 
  -6   2   0     1066.79     1014.56     25.89 o 
  -5   2   0     1801.85     1786.47     39.16 o 
  -4   2   0     2830.41     3018.27     60.75 o 
  -3   2   0     3832.92     4262.42     81.73 o 
  -2   2   0      328.26      267.37      8.90 o 
  -1   2   0     3984.71     4274.54     99.47 o 
   0   2   0      699.96      865.59     22.22 o 
   1   2   0     3967.97     4378.98    101.01 o 
   2   2   0      309.30      263.21     13.93 o 
   3   2   0     3838.63     4218.36    141.49 o 
   4   2   0     2839.60     3069.83    105.23 o 
 -10   3   0       90.60      101.54     14.01 o 
  -9   3   0      154.87      153.30     12.28 o 
  -8   3   0      472.11      440.29     16.94 o 
  -7   3   0      783.56      702.48     21.26 o 
  -6   3   0     1655.48     1559.96     36.43 o 
  -5   3   0     1242.18     1283.15     33.45 o 
  -4   3   0      274.56      264.69     16.21 o 
  -3   3   0     1229.52     1319.95     29.28 o 
  -2   3   0      697.58      654.82     19.05 o 
  -1   3   0     2249.44     2294.72     56.26 o 
   0   3   0     1004.18     1282.10     32.91 o 
   1   3   0     2237.01     2351.66     45.98 o 
   2   3   0      693.28      609.08     17.71 o 
   3   3   0     1238.28     1380.73     52.01 o 
   4   3   0      278.78      227.56     16.56 o 
   5   3   0     1248.23     1161.54     51.44 o 
  -9   4   0       26.53       36.23      9.38 o 
  -8   4   0      570.87      544.96     23.61 o 
  -7   4   0      262.21      311.69     13.47 o 
  -6   4   0      548.94      553.36     17.93 o 
  -5   4   0      556.34      561.39     17.16 o 
  -4   4   0      176.94      158.25     11.90 o 
  -3   4   0      428.39      474.04     15.79 o 
  -2   4   0     2465.11     2688.46     65.80 o 
  -1   4   0      493.89      504.92     16.76 o 
   0   4   0      335.03      307.57     12.02 o 
   1   4   0      498.13      514.38     12.83 o 
   2   4   0     2478.39     2661.93     53.44 o 
   3   4   0      432.05      432.40     24.25 o 
   4   4   0      171.11      152.51     15.25 o 
   5   4   0      551.18      545.14     30.66 o 
   6   4   0      548.83      572.87     32.06 o 
  -9   5   0       66.77       74.75     23.45 o 
  -8   5   0      313.07      317.51     22.99 o 
  -7   5   0       99.57       91.09      9.15 o 
  -6   5   0       20.68       29.44      5.65 o 
  -5   5   0       96.74       99.75      8.35 o 
  -4   5   0      338.66      339.72     14.51 o 
  -3   5   0      440.51      432.09     13.64 o 
  -2   5   0     1952.26     2106.89     53.66 o 
  -1   5   0      291.61      285.53     12.54 o 
   0   5   0      948.21     1003.65     36.74 o 
   1   5   0      292.89      309.52     17.95 o 
   2   5   0     1951.96     2007.34     54.22 o 
   3   5   0      437.70      392.80     24.53 o 
   4   5   0      338.81      308.72     22.40 o 
   5   5   0       98.07      119.07     16.24 o 
   6   5   0       22.03       28.52      9.80 o 
  -8   6   0      105.31      129.05     20.92 o 
  -7   6   0      188.82      183.93     23.11 o 
  -6   6   0       24.63       48.93      8.63 o 
  -5   6   0       91.66      112.34      9.07 o 
  -4   6   0      243.05      274.97     11.58 o 
  -3   6   0      205.99      230.16     10.28 o 
  -2   6   0      663.62      703.37     26.12 o 
  -1   6   0      508.29      504.06     21.96 o 
   0   6   0      476.35      481.20     18.61 o 
   1   6   0      505.98      468.19     19.20 o 
   2   6   0      659.27      623.04     68.40 o 
   3   6   0      206.02      181.77     19.33 o 
   4   6   0      246.47      254.99     21.96 o 
   5   6   0       93.76       93.94     16.34 o 
   6   6   0       24.22       26.26     10.71 o 
   7   6   0      188.80      216.84     24.75 o 
  -7   7   0      122.89      154.97     22.25 o 
  -6   7   0       54.00       48.91      9.75 o 
  -5   7   0      146.24      145.61     15.46 o 
  -4   7   0      214.46      229.52     14.76 o 
  -3   7   0      177.65      171.02     12.67 o 
  -2   7   0      106.24      122.87     10.67 o 
  -1   7   0      326.68      339.71     24.12 o 
   0   7   0      123.27      132.94     10.88 o 
   1   7   0      332.47      322.54     15.96 o 
   2   7   0      109.30      141.56     11.85 o 
   3   7   0      176.61      203.53     21.27 o 
   4   7   0      213.14      267.03     24.99 o 
   5   7   0      145.27      154.78     20.89 o 
   6   7   0       52.95       70.36     15.06 o 
   7   7   0      123.76      105.97     17.85 o 
  -6   8   0      118.61      159.29     21.07 o 
  -5   8   0       83.12       87.61     14.28 o 
  -4   8   0       45.53       51.19      9.14 o 
  -3   8   0       87.39       98.83     11.44 o 
  -2   8   0       37.20       42.16     13.23 o 
  -1   8   0       57.96       78.95     15.42 o 
   0   8   0       37.36       45.44     12.59 o 
   1   8   0       58.98       68.98     14.56 o 
   2   8   0       37.33       48.67      8.73 o 
   3   8   0       86.43      106.63     18.18 o 
   4   8   0       45.35       52.42     13.61 o 
   5   8   0       82.51       98.69     18.47 o 
   6   8   0      118.16      127.64     22.53 o 
  -3   9   0       35.13       56.11     15.58 o 
  -2   9   0       18.68       29.07     12.90 o 
  -1   9   0       24.96       28.05     13.14 o 
   0   9   0       48.05       49.80     14.12 o 
   1   9   0       24.77       36.73     12.29 o 
   2   9   0       17.81       27.01     12.01 o 
   3   9   0       34.25       40.05     13.58 o 
 -10   1   1        8.58       15.68      9.03 o 
  -9   1   1       28.52       29.37      9.15 o 
  -8   1   1       16.66       14.68      6.64 o 
  -7   1   1       87.77      109.86     10.73 o 
  -6   1   1       32.96       55.86     15.03 o 
  -5   1   1      447.75      551.91     19.24 o 
  -4   1   1      919.52     1161.48     31.95 o 
  -3   1   1      674.21      691.58     19.77 o 
  -2   1   1     8555.20    10146.14    228.80 o 
  -1   1   1      869.04      925.85     26.67 o 
   0   1   1      371.69      397.83     10.54 o 
   1   1   1      510.87      582.95     13.02 o 
   2   1   1     2353.40     2669.98     63.89 o 
   3   1   1      856.83      808.03     31.95 o 
 -10   2   1       11.90       21.26      7.21 o 
  -9   2   1       27.60       14.59      6.36 o 
  -8   2   1       83.49       71.14      8.12 o 
  -7   2   1       13.52       27.27      5.36 o 
  -6   2   1       84.74      105.71      7.85 o 
  -5   2   1       27.82       32.56      6.46 o 
  -4   2   1     2180.28     2523.04     51.28 o 
  -3   2   1     1278.39     1398.61     28.94 o 
  -2   2   1      114.74      109.87      5.60 o 
  -1   2   1     5356.96     6458.72    146.94 o 
   0   2   1     1922.91     2137.21     50.17 o 
   1   2   1     2596.24     2956.01     69.75 o 
   2   2   1      559.77      493.86     16.15 o 
   3   2   1     1569.96     1611.62     41.55 o 
   4   2   1      718.29      644.58     29.42 o 
 -10   3   1        5.20       31.77      7.70 o 
  -9   3   1       42.29       49.91      7.85 o 
  -8   3   1       72.02       70.31     10.03 o 
  -7   3   1      186.58      177.60     10.75 o 
  -6   3   1      249.38      200.99     10.10 o 
  -5   3   1      133.53      121.55      7.70 o 
  -4   3   1        2.82        8.98      3.42 o 
  -3   3   1      823.74      906.31     25.71 o 
  -2   3   1      582.93      656.91     18.72 o 
  -1   3   1      409.65      382.91     12.27 o 
   0   3   1      938.24      877.97     32.43 o 
   1   3   1     1596.40     1507.94     31.04 o 
   2   3   1      929.53      966.90     26.50 o 
   3   3   1      104.67       90.43      6.52 o 
   4   3   1       51.61       58.66      9.44 o 
   5   3   1      234.22      254.20     18.23 o 
  -9   4   1      152.29      145.46     11.94 o 
  -8   4   1      222.77      186.01     12.24 o 
  -7   4   1       66.01       63.76      7.32 o 
  -6   4   1      195.99      182.96     10.42 o 
  -5   4   1      253.84      238.71     10.36 o 
  -4   4   1      312.15      328.56     11.44 o 
  -3   4   1      401.14      392.33     22.07 o 
  -2   4   1     1048.58     1129.29     32.60 o 
  -1   4   1      705.60      621.20     19.37 o 
   0   4   1      489.82      439.40     15.00 o 
   1   4   1      614.99      593.95     24.87 o 
   2   4   1      223.40      210.64      9.00 o 
   3   4   1      210.83      201.07      9.62 o 
   4   4   1      278.66      253.71     18.51 o 
   5   4   1      151.34      129.68     15.38 o 
   6   4   1       88.22       91.32     14.51 o 
  -9   5   1       76.07       83.04     12.36 o 
  -8   5   1      163.09      173.29     15.87 o 
  -7   5   1       75.94       85.19      8.70 o 
  -6   5   1       79.19       79.33      7.81 o 
  -5   5   1      111.89       97.26      9.15 o 
  -4   5   1      346.10      305.54     11.86 o 
  -3   5   1     1137.53     1004.99     30.40 o 
  -2   5   1     1094.17      970.28     28.68 o 
  -1   5   1      339.25      324.58     12.94 o 
   0   5   1       42.61       59.65      6.29 o 
   1   5   1      216.35      187.89     10.09 o 
   2   5   1      454.44      421.48     24.55 o 
   3   5   1      466.61      461.07     26.74 o 
   4   5   1      214.43      246.91     18.76 o 
   5   5   1      164.28      168.10     18.78 o 
   6   5   1        9.13       14.45      7.67 o 
  -8   6   1      101.11       82.12     11.73 o 
  -7   6   1      141.27      128.72     13.16 o 
  -6   6   1      245.05      237.84     16.35 o 
  -5   6   1      252.89      244.74     15.21 o 
  -4   6   1      235.65      238.62     13.56 o 
  -3   6   1      327.30      302.30     14.58 o 
  -2   6   1      512.00      454.75     17.37 o 
  -1   6   1      290.30      260.90     12.59 o 
   0   6   1      485.36      434.13     17.33 o 
   1   6   1      511.79      457.50     17.99 o 
   2   6   1      312.40      287.71     21.16 o 
   3   6   1       86.09       75.11     13.17 o 
   4   6   1       77.26       70.49     13.72 o 
   5   6   1      100.27       94.96     15.93 o 
   6   6   1      103.86       89.49     16.65 o 
   7   6   1      180.57      148.06     20.95 o 
  -7   7   1      168.98      147.57     14.77 o 
  -6   7   1      199.63      202.90     16.10 o 
  -5   7   1      173.72      171.46     17.98 o 
  -4   7   1      129.32      125.19     28.46 o 
  -3   7   1      130.33      113.30     16.73 o 
  -2   7   1      380.71      344.21     24.91 o 
  -1   7   1      249.48      232.60     21.62 o 
   0   7   1      448.72      414.66     27.08 o 
   1   7   1      349.47      309.30     15.25 o 
   2   7   1      182.09      166.33     19.54 o 
   3   7   1      131.36      111.75     17.36 o 
   4   7   1      193.67      229.07     23.43 o 
   5   7   1      173.67      195.54     22.94 o 
   6   7   1      204.54      215.47     25.11 o 
   7   7   1       94.14       96.85     18.10 o 
  -6   8   1       89.52       91.94     12.21 o 
  -5   8   1      141.28      165.67     14.90 o 
  -4   8   1      209.70      207.35     32.56 o 
  -3   8   1      176.35      168.66     20.78 o 
  -2   8   1      111.54      123.37     18.51 o 
  -1   8   1       84.73       84.14     15.08 o 
   0   8   1       88.75       92.44     16.17 o 
   1   8   1      173.65      192.45     22.20 o 
   2   8   1      311.87      296.05     24.74 o 
   3   8   1      303.40      355.48     28.08 o 
   4   8   1      225.68      214.73     24.83 o 
   5   8   1      154.23      188.28     24.15 o 
  -4   9   1      114.44      120.47     12.87 o 
  -3   9   1       49.31       49.16     14.56 o 
  -2   9   1       59.89       63.42     15.87 o 
  -1   9   1      250.19      278.92     27.37 o 
   0   9   1      198.16      161.86     22.18 o 
   1   9   1       93.00       92.38     17.60 o 
   2   9   1       72.64       77.66     16.72 o 
   3   9   1      170.77      181.93     23.95 o 
 -11   0   2      164.13      172.43     24.64 o 
 -10   0   2      383.31      347.40     29.13 o 
  -9   0   2       51.09       74.63     15.54 o 
  -8   0   2      287.38      253.92     21.49 o 
  -7   0   2      731.76      773.18     37.99 o 
  -6   0   2      327.33      295.75     19.95 o 
  -5   0   2     3159.11     3406.46    118.07 o 
  -4   0   2     1465.31     1405.28     52.03 o 
  -3   0   2      291.32      239.53     12.70 o 
  -2   0   2     1700.68     1832.66     61.90 o 
   0   0   2    13340.21    15578.44    352.86 o 
   1   0   2      531.85      497.59     13.56 o 
   2   0   2      341.90      340.02     17.21 o 
   3   0   2      350.84      318.59     18.48 o 
 -10   1   2      339.45      305.83     20.81 o 
  -9   1   2      141.05      137.31     13.74 o 
  -8   1   2      335.57      341.46     17.58 o 
  -7   1   2      390.25      418.08     18.26 o 
  -6   1   2      305.87      290.99     13.83 o 
  -5   1   2     1932.69     2070.18     78.85 o 
  -4   1   2     2894.12     3059.39     74.12 o 
  -3   1   2     1791.41     1824.86     36.82 o 
  -2   1   2      525.11      460.11     13.05 o 
  -1   1   2     2473.07     2825.99     90.56 o 
   0   1   2     3009.47     3354.07     77.54 o 
   1   1   2     2601.67     2754.84     54.10 o 
   2   1   2     1802.08     1778.68     36.82 o 
   3   1   2      774.83      735.69     25.84 o 
 -10   2   2      203.76      202.16     14.12 o 
  -9   2   2      604.92      560.86     20.46 o 
  -8   2   2      492.42      479.80     17.57 o 
  -7   2   2      405.01      368.05     14.16 o 
  -6   2   2     1070.99     1067.85     40.48 o 
  -5   2   2      746.25      689.65     18.52 o 
  -4   2   2     1043.68     1073.86     24.69 o 
  -3   2   2     1022.71     1050.82     57.52 o 
  -2   2   2     1525.78     1533.57     37.37 o 
  -1   2   2     5493.92     6206.73    116.16 o 
   0   2   2      124.80      123.30      5.67 o 
   1   2   2      713.40      712.81     16.57 o 
   2   2   2     3142.42     3563.18     90.03 o 
   3   2   2     4259.38     4846.65    115.24 o 
   4   2   2     2977.40     3120.55     77.93 o 
 -10   3   2       83.41      116.03     11.45 o 
  -9   3   2      574.44      529.02     19.77 o 
  -8   3   2      450.19      439.35     16.72 o 
  -7   3   2      562.98      523.75     17.57 o 
  -6   3   2     1562.39     1488.45     35.01 o 
  -5   3   2      728.65      670.13     36.21 o 
  -4   3   2      546.06      563.82     17.02 o 
  -3   3   2      202.97      160.62     15.25 o 
  -2   3   2     1676.73     1661.47     41.51 o 
  -1   3   2     1933.90     1859.59     44.97 o 
   0   3   2     2238.77     2494.70     84.43 o 
   1   3   2     3179.65     3471.01     83.95 o 
   2   3   2     2832.97     3022.28     73.72 o 
   3   3   2     1583.50     1739.69     45.58 o 
   4   3   2      598.32      609.20     21.77 o 
   5   3   2     1000.28     1085.17     46.90 o 
 -10   4   2       47.47       50.34     11.09 o 
  -9   4   2      160.97      166.36     16.04 o 
  -8   4   2      223.11      238.34     13.05 o 
  -7   4   2      437.60      444.37     25.83 o 
  -6   4   2      741.08      700.81     20.40 o 
  -5   4   2      644.24      596.38     20.63 o 
  -4   4   2      774.00      767.41     24.03 o 
  -3   4   2     1353.87     1399.41     37.61 o 
  -2   4   2     3775.38     4174.89     98.46 o 
  -1   4   2      308.14      274.88     10.45 o 
   0   4   2     1798.32     1858.63     46.75 o 
   1   4   2     1052.51     1021.41     29.07 o 
   2   4   2     1668.98     1788.10     46.87 o 
   3   4   2     1290.74     1322.80     36.95 o 
   4   4   2      324.84      291.78     18.07 o 
   5   4   2      217.03      193.65     18.51 o 
   6   4   2      268.37      257.92     20.88 o 
  -9   5   2       52.36       63.39     11.06 o 
  -8   5   2       82.13       79.54     11.36 o 
  -7   5   2      179.35      157.37     13.98 o 
  -6   5   2      196.97      215.57     14.97 o 
  -5   5   2      288.29      266.72     37.39 o 
  -4   5   2      594.38      597.55     31.86 o 
  -3   5   2     1862.66     1870.83    122.13 o 
  -2   5   2     1469.29     1577.86     56.42 o 
  -1   5   2      136.57      135.66      8.12 o 
   0   5   2      813.50      790.45     24.27 o 
   1   5   2      790.48      812.48     37.41 o 
   2   5   2      487.19      529.33     28.58 o 
   3   5   2      301.38      318.26     21.71 o 
   4   5   2      202.56      230.63     18.91 o 
   5   5   2       23.70       13.16      7.85 o 
   6   5   2      148.71      165.56     20.20 o 
   7   5   2      308.98      320.71     25.07 o 
  -8   6   2       98.90       90.15     12.41 o 
  -7   6   2      139.01      139.11     24.16 o 
  -6   6   2       39.29       51.93      9.04 o 
  -5   6   2       51.00       57.80      8.81 o 
  -4   6   2      131.28      184.04     19.49 o 
  -3   6   2     1426.65     1417.44     59.62 o 
  -2   6   2      264.85      249.38     19.84 o 
  -1   6   2      330.44      324.69     22.31 o 
   0   6   2      138.74      126.27     15.63 o 
   1   6   2      546.68      520.49     29.59 o 
   2   6   2       43.23       24.59      9.15 o 
   3   6   2       39.90       50.65     11.69 o 
   4   6   2      361.89      451.49     28.91 o 
   5   6   2      103.27      188.45     21.10 o 
   6   6   2      183.81      217.07     24.15 o 
   7   6   2      136.60      136.05     20.25 o 
  -7   7   2       92.01       78.61     11.71 o 
  -6   7   2       67.24       87.01     14.05 o 
  -5   7   2       52.99       57.88      9.28 o 
  -4   7   2       30.68       31.37     11.94 o 
  -3   7   2      139.28      121.54     17.58 o 
  -2   7   2       55.61       63.13     12.98 o 
  -1   7   2      197.20      173.69     19.93 o 
   0   7   2      137.52      155.56     18.94 o 
   1   7   2      310.19      295.15     23.62 o 
   2   7   2      104.72      134.19     18.25 o 
   3   7   2      142.72      200.14     21.96 o 
   4   7   2      240.18      263.76     25.24 o 
   5   7   2       71.76       80.97     15.49 o 
   6   7   2       80.38       90.47     18.39 o 
  -6   8   2       41.10       41.88      9.43 o 
  -5   8   2       56.87       58.59     10.03 o 
  -4   8   2       33.17       36.54     12.98 o 
  -3   8   2       17.02       20.21     11.14 o 
  -2   8   2       21.22       29.15     11.12 o 
  -1   8   2       17.52       19.11     10.30 o 
   0   8   2       59.93       81.71     15.74 o 
   1   8   2       55.63       93.16     16.28 o 
   2   8   2      137.04      178.87     21.87 o 
   3   8   2       95.09      111.00     18.92 o 
   4   8   2       37.79       24.85     10.89 o 
   5   8   2       81.00       95.68     17.60 o 
  -4   9   2       51.40       60.64     15.24 o 
  -3   9   2       30.58       30.17     13.05 o 
  -2   9   2       83.02       91.16     17.55 o 
  -1   9   2       32.46       30.08     11.38 o 
   0   9   2       60.34       44.59     12.90 o 
   1   9   2       17.20       29.73     12.86 o 
   2   9   2       46.46       46.73     13.74 o 
   3   9   2       40.19       70.43     17.49 o 
 -11   1   3       24.63       36.65      8.37 o 
 -10   1   3       75.71       88.60     12.85 o 
  -9   1   3       33.13       30.97      8.54 o 
  -8   1   3       47.56       46.73      8.25 o 
  -7   1   3       98.01       96.57      9.77 o 
  -6   1   3       97.13      111.38     13.05 o 
  -5   1   3       53.23       65.14      6.66 o 
  -4   1   3      132.77      116.82      8.09 o 
  -3   1   3      761.82      792.70     21.88 o 
  -2   1   3       89.10       91.95      4.50 o 
  -1   1   3      579.82      575.56     16.67 o 
   0   1   3      781.23      814.26     20.55 o 
   1   1   3      281.16      283.32      8.47 o 
   2   1   3      150.39      138.42      5.68 o 
   3   1   3      152.25      199.20      7.85 o 
   4   1   3      439.97      467.64     26.50 o 
 -10   2   3       58.04       56.87      9.44 o 
  -9   2   3       28.98       39.86      7.40 o 
  -8   2   3       58.24       63.52      7.52 o 
  -7   2   3      152.84      159.75     10.20 o 
  -6   2   3      122.46      112.97      7.85 o 
  -5   2   3      152.02      158.09      9.27 o 
  -4   2   3      107.96      118.51      6.30 o 
  -3   2   3      192.09      210.51     16.20 o 
  -2   2   3     1761.94     2083.46     73.37 o 
  -1   2   3      371.60      438.40     16.32 o 
   0   2   3      261.93      319.00      9.25 o 
   1   2   3       15.62       13.09      2.38 o 
   2   2   3      479.45      522.80     14.17 o 
   3   2   3      229.57      212.48     10.15 o 
   4   2   3       31.48       30.10      5.15 o 
   5   2   3       45.62       48.98     11.38 o 
 -10   3   3       18.44       30.90     10.08 o 
  -9   3   3       40.53       48.86     12.57 o 
  -8   3   3       69.68       66.33      7.88 o 
  -7   3   3      169.39      144.41      9.78 o 
  -6   3   3      290.33      296.60     11.77 o 
  -5   3   3      265.16      238.70     12.23 o 
  -4   3   3       97.67      105.29     11.33 o 
  -3   3   3      539.85      549.62     16.93 o 
  -2   3   3      579.52      668.97     14.84 o 
  -1   3   3       82.52       96.29      8.74 o 
   0   3   3      663.46      638.15     19.32 o 
   1   3   3      810.66      781.85     21.41 o 
   2   3   3      420.56      414.41     18.57 o 
   3   3   3       44.51       40.85      8.72 o 
   4   3   3      393.31      426.74     17.23 o 
   5   3   3       99.78       96.18      9.38 o 
 -10   4   3       29.68       64.49     12.14 o 
  -9   4   3       56.27       75.15     22.79 o 
  -8   4   3       49.04       53.77      9.65 o 
  -7   4   3       83.23       96.12     11.11 o 
  -6   4   3      186.18      218.43     14.64 o 
  -5   4   3       93.60       98.45     12.96 o 
  -4   4   3      383.61      360.00     13.90 o 
  -3   4   3      491.46      495.88     16.09 o 
  -2   4   3      372.87      333.18     20.55 o 
  -1   4   3     1162.08     1138.55     46.20 o 
   0   4   3      994.25      923.31     39.88 o 
   1   4   3      188.85      161.75      9.11 o 
   2   4   3      305.31      282.39     12.67 o 
   3   4   3      319.75      286.21     50.34 o 
   4   4   3      270.91      258.31     12.90 o 
   5   4   3      107.89      109.98     10.65 o 
   6   4   3      363.09      370.73     25.24 o 
  -9   5   3       37.87       47.26     19.85 o 
  -8   5   3      128.15      145.34     15.11 o 
  -7   5   3       59.51       52.91      9.09 o 
  -6   5   3      124.43      134.60     12.67 o 
  -5   5   3       27.16       27.26      6.34 o 
  -4   5   3      940.85      864.24     42.46 o 
  -3   5   3      787.17      724.54     36.21 o 
  -2   5   3      640.75      595.03     31.62 o 
  -1   5   3      164.44      165.07     15.50 o 
   0   5   3      531.98      519.31     27.35 o 
   1   5   3      398.11      398.98     16.09 o 
   2   5   3      349.98      360.29     17.97 o 
   3   5   3      407.30      348.37     23.48 o 
   4   5   3      244.25      206.90     19.65 o 
   5   5   3      107.87      132.44     17.05 o 
   6   5   3      120.46      127.67     17.96 o 
   7   5   3      188.25      196.87     22.47 o 
  -8   6   3       68.84       95.18     15.61 o 
  -7   6   3      163.01      180.38     22.94 o 
  -6   6   3      519.66      472.03     21.72 o 
  -5   6   3       90.69      119.49     17.33 o 
  -4   6   3      206.65      228.16     21.71 o 
  -3   6   3      225.36      247.68     20.44 o 
  -2   6   3      511.87      536.34     30.36 o 
  -1   6   3      299.36      307.12     22.04 o 
   0   6   3      458.11      395.66     25.49 o 
   1   6   3      287.30      271.80     21.08 o 
   2   6   3      145.92      101.77     15.08 o 
   3   6   3      224.45      199.29     20.20 o 
   4   6   3      308.32      262.98     22.04 o 
   5   6   3      172.60      177.17     20.99 o 
   6   6   3      202.41      201.22     23.85 o 
   7   6   3      180.60      179.39     23.51 o 
  -7   7   3      106.85       89.16     32.79 o 
  -6   7   3      147.99      157.33     14.81 o 
  -5   7   3      227.42      244.92     24.89 o 
  -4   7   3      126.39      115.02     17.19 o 
  -3   7   3      321.42      285.15     23.33 o 
  -2   7   3      199.45      175.61     20.29 o 
  -1   7   3      155.23      120.92     17.25 o 
   0   7   3      306.82      284.63     23.68 o 
   1   7   3      261.95      251.18     23.03 o 
   2   7   3      310.28      285.71     23.07 o 
   3   7   3      254.34      230.65     23.40 o 
   4   7   3      221.23      234.62     24.31 o 
   5   7   3      120.05       88.96     16.09 o 
   6   7   3      129.73      130.57     20.32 o 
  -6   8   3       78.10       94.15     12.21 o 
  -5   8   3      186.75      173.69     15.13 o 
  -4   8   3      196.06      169.86     22.67 o 
  -3   8   3      178.07      176.72     22.50 o 
  -2   8   3      110.89      150.03     20.88 o 
  -1   8   3      203.90      199.61     23.08 o 
   0   8   3      166.18      140.45     19.80 o 
   1   8   3      215.70      198.25     22.86 o 
   2   8   3      217.35      212.07     23.85 o 
   3   8   3      145.44      121.32     19.02 o 
   4   8   3      150.50      148.65     20.73 o 
  -3   9   3       37.95       32.76     14.07 o 
  -2   9   3      126.43      127.76     20.51 o 
  -1   9   3      194.72      188.44     24.66 o 
   0   9   3       88.12       90.86     18.18 o 
   1   9   3       82.08      128.11     20.09 o 
   2   9   3      107.25      117.65     19.63 o 
 -11   0   4      157.20      112.51     20.55 o 
 -10   0   4      223.66      256.01     26.74 o 
  -9   0   4      220.42      226.68     22.94 o 
  -8   0   4      174.14      198.91     20.01 o 
  -7   0   4      762.13      737.93     36.14 o 
  -6   0   4     2424.49     2383.09     87.11 o 
  -5   0   4     3488.01     3527.13    121.19 o 
  -4   0   4     2809.43     3145.55    107.28 o 
  -2   0   4     5174.20     5624.11    180.92 o 
  -1   0   4      402.61      372.78     12.15 o 
   0   0   4      686.24      656.19     17.98 o 
   1   0   4     3703.01     4184.97     98.71 o 
   2   0   4       52.17       69.03      4.68 o 
   3   0   4      957.62      988.76     43.99 o 
   4   0   4      665.56      681.79     36.21 o 
 -11   1   4      133.79      142.44     12.69 o 
 -10   1   4      171.38      170.76     12.87 o 
  -9   1   4      258.14      255.02     17.19 o 
  -8   1   4      354.24      357.26     17.47 o 
  -7   1   4      500.47      526.32     20.77 o 
  -6   1   4     1653.26     1754.18     47.57 o 
  -5   1   4     1669.55     1756.59     38.15 o 
  -4   1   4     1515.37     1498.06     39.25 o 
  -3   1   4     1477.20     1373.58     34.69 o 
  -2   1   4     3467.17     3811.88    124.39 o 
  -1   1   4     1809.48     2011.95     49.59 o 
   0   1   4     1608.66     1719.50     30.25 o 
   1   1   4     1665.62     1744.40     36.69 o 
   2   1   4      205.16      188.57      7.27 o 
   3   1   4      816.21      812.51     20.60 o 
   4   1   4     1640.23     1608.46     48.48 o 
   5   1   4     1689.50     1710.05     72.32 o 
 -10   2   4      188.49      200.78     18.27 o 
  -9   2   4      271.60      238.39     14.08 o 
  -8   2   4      369.92      379.57     15.20 o 
  -7   2   4      199.74      189.48     10.60 o 
  -6   2   4      636.91      567.64     19.58 o 
  -5   2   4      505.57      485.35     14.45 o 
  -4   2   4      286.06      247.30     10.24 o 
  -3   2   4      792.23      773.48     21.54 o 
  -2   2   4      922.23      865.48     43.86 o 
  -1   2   4     3431.34     3625.14     86.24 o 
   0   2   4     2753.60     2756.74     55.90 o 
   1   2   4     1462.00     1420.24     31.63 o 
   2   2   4     3517.79     3917.22     78.13 o 
   3   2   4      705.56      653.46     18.05 o 
   4   2   4     1483.70     1544.08     43.01 o 
   5   2   4      158.95      170.71     18.61 o 
 -10   3   4      148.32      133.81     15.44 o 
  -9   3   4      304.03      291.67     39.98 o 
  -8   3   4      257.04      283.62     23.16 o 
  -7   3   4      210.62      172.50     13.76 o 
  -6   3   4      131.05      110.49     17.23 o 
  -5   3   4      344.62      318.61     21.63 o 
  -4   3   4      135.61      119.64      7.28 o 
  -3   3   4      628.01      572.40     18.39 o 
  -2   3   4      393.58      346.33     12.65 o 
  -1   3   4     2816.34     3031.48     72.61 o 
   0   3   4     2414.47     2527.72     51.67 o 
   1   3   4      768.55      745.07     18.99 o 
   2   3   4     2083.16     2145.90     46.87 o 
   3   3   4      816.33      834.52     31.87 o 
   4   3   4     1078.09     1115.32     33.47 o 
   5   3   4      125.96      135.36     12.26 o 
 -10   4   4       58.22       73.16     12.70 o 
  -9   4   4      145.49      150.96     34.53 o 
  -8   4   4      146.38      158.98     20.95 o 
  -7   4   4      525.83      468.24     21.44 o 
  -6   4   4       53.84       63.92      8.90 o 
  -5   4   4      345.04      346.48     23.87 o 
  -4   4   4      594.97      544.01     29.54 o 
  -3   4   4      856.13      689.83     34.25 o 
  -2   4   4      218.92      177.98     14.70 o 
  -1   4   4      244.78      225.40      9.99 o 
   0   4   4      525.07      499.62     14.57 o 
   1   4   4      674.65      641.52     21.62 o 
   2   4   4     1052.33     1095.46     32.75 o 
   3   4   4     1285.95     1328.79     38.77 o 
   4   4   4      170.94      198.13     12.25 o 
   5   4   4      112.16      136.33     30.08 o 
   6   4   4      685.45      679.00     36.87 o 
  -9   5   4       31.55       35.45     13.55 o 
  -8   5   4      104.26      104.11     13.13 o 
  -7   5   4      480.60      404.84     20.59 o 
  -6   5   4      209.39      178.94     19.58 o 
  -5   5   4      138.31      127.35     16.95 o 
  -4   5   4      759.54      743.98     38.32 o 
  -3   5   4      671.20      592.68     32.08 o 
  -2   5   4      369.05      334.51     22.48 o 
  -1   5   4       71.03       48.83      9.69 o 
   0   5   4      111.42      111.22      9.29 o 
   1   5   4      296.01      302.10     14.23 o 
   2   5   4      254.06      263.21     21.42 o 
   3   5   4      623.72      618.22     33.23 o 
   4   5   4       34.88       51.19     11.23 o 
   5   5   4      275.26      262.96     21.96 o 
   6   5   4      397.69      463.04     30.39 o 
   7   5   4      314.98      342.15     27.21 o 
  -8   6   4      150.71      157.21     15.61 o 
  -7   6   4       90.65       87.25     11.84 o 
  -6   6   4      220.37      183.67     15.23 o 
  -5   6   4       34.21       34.41     11.74 o 
  -4   6   4      681.12      650.94     36.96 o 
  -3   6   4      531.60      482.42     30.88 o 
  -2   6   4      243.73      258.31     21.02 o 
  -1   6   4       63.63       55.90     11.50 o 
   0   6   4      140.77      166.28     17.93 o 
   1   6   4      197.17      184.81     19.02 o 
   2   6   4       82.39       92.23     14.81 o 
   3   6   4      149.15      149.06     18.75 o 
   4   6   4       75.77       92.74     15.82 o 
   5   6   4      341.43      345.54     26.33 o 
   6   6   4      132.60      144.01     20.72 o 
  -7   7   4       42.49       48.28     22.29 o 
  -6   7   4      160.30      148.84     14.43 o 
  -5   7   4       42.98       26.94     11.58 o 
  -4   7   4       85.87       69.34     15.08 o 
  -3   7   4      144.51      130.63     19.10 o 
  -2   7   4      209.44      192.71     21.74 o 
  -1   7   4      177.86      182.32     20.53 o 
   0   7   4      135.79      124.53     17.91 o 
   1   7   4      171.29      180.42     20.70 o 
   2   7   4      169.24      182.39     21.24 o 
   3   7   4       94.37      123.76     17.93 o 
   4   7   4       77.88       77.60     15.19 o 
   5   7   4       60.94       68.71     15.08 o 
  -5   8   4      111.42       93.01     18.76 o 
  -4   8   4       11.30       11.39     11.67 o 
  -3   8   4       10.98        4.54      9.69 o 
  -2   8   4       43.69       27.97     11.79 o 
  -1   8   4      113.05      131.86     19.99 o 
   0   8   4      137.00      148.18     20.81 o 
   1   8   4      120.14      141.56     19.98 o 
   2   8   4       93.50       70.22     15.24 o 
   3   8   4       45.61       44.98     12.32 o 
   4   8   4       59.18       69.97     15.50 o 
  -3   9   4       14.31       20.50     13.46 o 
  -2   9   4       40.40       42.18     13.91 o 
  -1   9   4       64.07       56.63     15.30 o 
   0   9   4       21.98        8.40     10.26 o 
   1   9   4        7.04       14.46     11.06 o 
 -10   1   5       39.32       48.81     11.43 o 
  -9   1   5       74.67       83.71      9.26 o 
  -8   1   5       56.62       53.45      8.08 o 
  -7   1   5      108.56      124.37      8.80 o 
  -6   1   5      527.31      554.81     21.88 o 
  -5   1   5       12.75       14.34      4.93 o 
  -4   1   5      199.20      228.79     10.02 o 
  -3   1   5     1347.54     1570.03     58.09 o 
  -2   1   5       25.34       27.16      4.14 o 
  -1   1   5      238.38      213.31      6.88 o 
   0   1   5      248.64      247.64     12.66 o 
   1   1   5      936.14     1085.72     24.77 o 
   2   1   5      189.54      186.00      7.70 o 
   3   1   5        7.10        9.68      2.91 o 
   4   1   5       50.70       42.83      7.20 o 
   5   1   5       37.61       40.52     11.27 o 
 -10   2   5       40.16       59.24     11.62 o 
  -9   2   5      136.16      160.83     15.49 o 
  -8   2   5      214.10      246.54     17.29 o 
  -7   2   5      138.63      121.78     11.45 o 
  -6   2   5      211.57      228.50     10.03 o 
  -5   2   5       97.03      103.43      7.79 o 
  -4   2   5      121.71      117.46      7.00 o 
  -3   2   5      464.05      476.36     30.83 o 
  -2   2   5      598.83      529.19     17.66 o 
  -1   2   5      368.84      372.37     13.65 o 
   0   2   5      144.52      144.00      7.74 o 
   1   2   5      792.38      890.65     29.15 o 
   2   2   5      304.18      284.14     10.44 o 
   3   2   5      148.60      156.95     16.58 o 
   4   2   5       81.68       73.61      7.75 o 
   5   2   5      114.02      107.55     16.84 o 
   6   2   5       25.36       16.39      9.89 o 
 -10   3   5        6.25       17.90     14.76 o 
  -9   3   5       35.56       68.65     11.40 o 
  -8   3   5       86.40       93.79     11.55 o 
  -7   3   5       13.96       21.27      6.87 o 
  -6   3   5        9.52       13.93      5.05 o 
  -5   3   5      705.62      731.68     36.22 o 
  -4   3   5      195.53      207.60     16.09 o 
  -3   3   5      304.63      313.63     17.27 o 
  -2   3   5      150.72      163.69      8.50 o 
  -1   3   5      365.33      391.85     14.47 o 
   0   3   5      456.47      475.04     14.26 o 
   1   3   5      306.36      343.05     11.66 o 
   2   3   5      199.97      192.18      8.91 o 
   3   3   5      264.49      286.47     13.74 o 
   4   3   5       94.75       88.44      9.12 o 
   5   3   5      389.94      401.85     43.80 o 
   6   3   5       62.53       88.77     15.98 o 
  -9   4   5       27.17       46.32     11.41 o 
  -8   4   5       52.22       74.75     15.87 o 
  -7   4   5       80.15       99.72     15.78 o 
  -6   4   5       55.06       48.55     13.16 o 
  -5   4   5      567.18      637.02     33.67 o 
  -4   4   5      364.53      379.02     24.03 o 
  -3   4   5      742.97      702.57     35.10 o 
  -2   4   5      168.37      174.84     15.74 o 
  -1   4   5       46.56       53.01      5.96 o 
   0   4   5      120.56      139.17      8.41 o 
   1   4   5       93.61       96.56      7.13 o 
   2   4   5      292.73      278.59     13.84 o 
   3   4   5      155.05      156.40     11.43 o 
   4   4   5       89.93      109.73     10.35 o 
   5   4   5      100.93      117.51     11.63 o 
   6   4   5      117.39      115.24     15.99 o 
  -9   5   5       46.31       77.05     11.80 o 
  -8   5   5      101.27      126.00     13.77 o 
  -7   5   5      199.99      220.08     16.56 o 
  -6   5   5       88.33      116.94     17.06 o 
  -5   5   5       84.26       75.31     13.66 o 
  -4   5   5      242.95      236.63     20.15 o 
  -3   5   5      108.45      153.59     17.21 o 
  -2   5   5       38.54       57.96     11.28 o 
  -1   5   5      120.00      113.08     14.18 o 
   0   5   5      281.24      262.74     13.82 o 
   1   5   5       95.58      106.19      9.76 o 
   2   5   5      147.24      169.18     43.01 o 
   3   5   5       78.18       81.92      9.19 o 
   4   5   5      239.90      243.53     20.44 o 
   5   5   5      158.50      170.63     19.63 o 
   6   5   5      189.25      221.34     23.02 o 
  -8   6   5      105.01      122.62     15.02 o 
  -7   6   5      178.09      174.57     15.46 o 
  -6   6   5      138.63      156.52     20.72 o 
  -5   6   5      105.51       92.22     16.02 o 
  -4   6   5      127.77      136.77     18.53 o 
  -3   6   5       93.68      109.41     16.07 o 
  -2   6   5      101.76      125.05     16.32 o 
  -1   6   5       82.53      108.37     15.11 o 
   0   6   5       89.54       94.13      9.89 o 
   1   6   5      137.88      142.60     17.22 o 
   2   6   5      265.54      254.52     23.08 o 
   3   6   5      243.81      253.19     21.60 o 
   4   6   5      136.98      125.30     18.51 o 
   5   6   5      148.87      136.79     19.24 o 
   6   6   5      154.30      196.79     24.20 o 
  -7   7   5       46.58       59.76     10.02 o 
  -6   7   5      150.16      123.76     19.80 o 
  -5   7   5       81.04      109.61     17.66 o 
  -4   7   5      111.65      113.08     17.65 o 
  -3   7   5      140.49      147.27     19.57 o 
  -2   7   5      149.47      138.21     18.94 o 
  -1   7   5      146.66      158.41     19.62 o 
   0   7   5      119.82      108.40     17.28 o 
   1   7   5      175.48      207.23     22.20 o 
   2   7   5      160.30      194.93     21.73 o 
   3   7   5      385.15      399.45     28.72 o 
   4   7   5       77.03       97.42     16.54 o 
  -5   8   5       54.56       77.82     17.00 o 
  -4   8   5       48.96       35.36     12.97 o 
  -3   8   5      178.53      164.32     21.81 o 
  -2   8   5      203.24      175.33     22.58 o 
  -1   8   5      200.68      184.44     22.42 o 
   0   8   5      177.31      198.93     22.66 o 
   1   8   5      140.62      196.52     23.05 o 
   2   8   5      118.69      121.33     19.21 o 
   3   8   5      189.87      211.79     24.78 o 
 -10   0   6      192.79      243.72     24.82 o 
  -9   0   6      465.72      464.08     29.83 o 
  -8   0   6      239.77      222.61     19.00 o 
  -7   0   6     1161.00     1153.71     49.88 o 
  -6   0   6      798.30      778.71     35.65 o 
  -5   0   6      805.79      841.70     36.02 o 
  -4   0   6      106.94       93.02     11.00 o 
  -3   0   6      685.65      629.07     27.90 o 
  -2   0   6     1233.76     1198.94     33.55 o 
  -1   0   6      981.96     1012.95     27.94 o 
   0   0   6      893.96      826.10     23.39 o 
   1   0   6     1235.56     1184.81     52.42 o 
   2   0   6      534.15      450.55     26.89 o 
   3   0   6     2152.49     2056.42     83.90 o 
   4   0   6     1819.01     1759.53     74.98 o 
   5   0   6     1038.70      862.34     47.36 o 
 -10   1   6      170.83      177.63     16.45 o 
  -9   1   6      218.47      231.85     17.66 o 
  -8   1   6       91.95       90.81     11.09 o 
  -7   1   6      580.27      602.57     25.02 o 
  -6   1   6      715.85      716.33     19.93 o 
  -5   1   6      506.34      516.47     18.40 o 
  -4   1   6      517.43      505.52     26.95 o 
  -3   1   6      789.84      741.46     32.24 o 
  -2   1   6     1020.13      991.96     28.93 o 
  -1   1   6      960.07      887.09     21.74 o 
   0   1   6     1308.92     1295.99     29.67 o 
   1   1   6      656.08      626.92     27.48 o 
   2   1   6      723.41      627.63     30.07 o 
   3   1   6     1281.52     1211.27     38.86 o 
   4   1   6     1287.75     1189.42     39.72 o 
   5   1   6      423.93      421.63     24.44 o 
   6   1   6      302.19      279.77     28.25 o 
 -10   2   6      127.85      145.79     15.74 o 
  -9   2   6       65.56       90.05     12.56 o 
  -8   2   6      344.05      322.58     20.55 o 
  -7   2   6      203.24      207.07     14.71 o 
  -6   2   6      888.54      832.80     54.10 o 
  -5   2   6      355.64      291.42     20.04 o 
  -4   2   6      631.57      551.65     29.07 o 
  -3   2   6      659.35      564.88     19.89 o 
  -2   2   6      930.55      881.66     39.86 o 
  -1   2   6     1827.39     1876.47     48.95 o 
   0   2   6     2469.61     2573.36     62.26 o 
   1   2   6      405.43      373.35     12.46 o 
   2   2   6      707.57      717.10     21.19 o 
   3   2   6      231.58      233.35     18.78 o 
   4   2   6      389.22      412.21     21.14 o 
   5   2   6      116.98      141.53     19.77 o 
   6   2   6      228.99      251.57     26.56 o 
 -10   3   6      125.21      144.27     22.66 o 
  -9   3   6       56.19       73.34     11.52 o 
  -8   3   6      479.21      412.30     20.70 o 
  -7   3   6      157.66      184.31     14.49 o 
  -6   3   6      204.20      182.11     13.14 o 
  -5   3   6      486.53      447.30     27.16 o 
  -4   3   6     1520.57     1420.58     40.41 o 
  -3   3   6      957.56      899.42     27.63 o 
  -2   3   6      654.22      614.51     20.51 o 
  -1   3   6     1144.50     1110.45     26.77 o 
   0   3   6      663.31      638.30     24.15 o 
   1   3   6      490.76      488.16     15.31 o 
   2   3   6      394.40      373.83     13.52 o 
   3   3   6      324.90      343.78     14.26 o 
   4   3   6      124.57      116.95     17.03 o 
   5   3   6      137.27      138.11     19.65 o 
   6   3   6      147.23      142.79     21.13 o 
  -9   4   6      212.77      193.69     17.71 o 
  -8   4   6      410.66      390.13     20.62 o 
  -7   4   6      238.28      224.00     15.90 o 
  -6   4   6       16.18       22.50      8.76 o 
  -5   4   6      385.43      366.40     25.16 o 
  -4   4   6      613.24      605.54     32.36 o 
  -3   4   6      443.43      384.93     24.17 o 
  -2   4   6      523.49      435.60     25.21 o 
  -1   4   6      658.25      591.54     26.71 o 
   0   4   6       43.94       53.92      5.69 o 
   1   4   6      639.19      595.99     28.78 o 
   2   4   6      154.09      146.60      9.40 o 
   3   4   6      511.94      498.84     63.41 o 
   4   4   6       54.18       57.95      9.04 o 
   5   4   6      371.07      340.56     27.18 o 
  -9   5   6      156.89      127.81     14.94 o 
  -8   5   6      137.69      125.43     33.02 o 
  -7   5   6      396.86      285.01     17.50 o 
  -6   5   6       67.38       51.99     13.09 o 
  -5   5   6      310.63      291.95     23.05 o 
  -4   5   6      223.16      241.75     21.77 o 
  -3   5   6      146.17      169.67     18.04 o 
  -2   5   6      153.44      131.80     16.05 o 
  -1   5   6       43.52       62.80      8.02 o 
   0   5   6       26.20       32.37      6.50 o 
   1   5   6      741.41      713.43     26.13 o 
   2   5   6      613.18      593.66     23.30 o 
   3   5   6      192.02      195.44     15.82 o 
   4   5   6       36.66       50.83     11.71 o 
  -8   6   6       46.50       42.14      9.87 o 
  -7   6   6       86.90       68.87     10.69 o 
  -6   6   6       96.46      102.65     18.15 o 
  -5   6   6      199.82      166.77     20.47 o 
  -4   6   6      148.30      159.75     19.30 o 
  -3   6   6       96.56      104.85     16.29 o 
  -2   6   6      158.23      118.40     16.87 o 
  -1   6   6       16.15       14.03      5.60 o 
   0   6   6      143.57      140.34     12.06 o 
   1   6   6      137.72      104.11     15.96 o 
   2   6   6      612.55      604.70     34.65 o 
   3   6   6       16.81        5.45      8.02 o 
   4   6   6      167.26      172.54     20.77 o 
   5   6   6      165.54      166.87     21.63 o 
  -6   7   6       30.96       42.52     14.84 o 
  -5   7   6       34.66       39.00     12.78 o 
  -4   7   6       32.94       27.95     11.06 o 
  -3   7   6      152.22      109.12     16.95 o 
  -2   7   6      217.20      182.09     21.55 o 
  -1   7   6       53.53       64.30     14.05 o 
   0   7   6      161.01      150.37     19.63 o 
   1   7   6       28.89       43.90     11.97 o 
   2   7   6      233.32      230.35     24.03 o 
   3   7   6       10.89       24.33     10.16 o 
  -4   8   6       26.77       27.53     11.66 o 
  -3   8   6       37.17       50.58     14.01 o 
  -2   8   6       38.59       32.27     12.07 o 
  -1   8   6      108.38       80.43     15.71 o 
   0   8   6      100.60      138.67     20.23 o 
   1   8   6       42.40       48.72     11.86 o 
 -10   1   7        4.03       10.19      7.82 o 
  -9   1   7      104.66       85.78     23.51 o 
  -8   1   7      193.66      225.22     34.62 o 
  -7   1   7      156.02      172.30     15.35 o 
  -6   1   7       19.25       35.00      7.51 o 
  -5   1   7       42.97       46.83      9.41 o 
  -4   1   7        6.85       11.75      5.94 o 
  -3   1   7      149.17      156.90      7.36 o 
  -2   1   7      128.50      127.26      5.83 o 
  -1   1   7      168.68      178.15      8.03 o 
   0   1   7      341.94      361.14     19.17 o 
   1   1   7      288.12      304.74     15.31 o 
   2   1   7      212.09      216.48     13.21 o 
   3   1   7        7.50       13.08      7.36 o 
   4   1   7       29.40       23.81      6.72 o 
   5   1   7      111.61      110.32     13.41 o 
   6   1   7       21.50       28.90     13.20 o 
 -10   2   7        8.48       27.19     18.51 o 
  -9   2   7      206.15      214.89     17.65 o 
  -8   2   7       58.78       56.55      9.72 o 
  -7   2   7      125.22      116.35     11.47 o 
  -6   2   7        7.75        2.77      4.52 o 
  -5   2   7       15.71        6.02      5.92 o 
  -4   2   7        6.75        8.62      5.03 o 
  -3   2   7       10.82       20.40      4.84 o 
  -2   2   7      129.67      139.71      9.22 o 
  -1   2   7      117.68      129.19      7.90 o 
   0   2   7      403.03      380.83     25.07 o 
   1   2   7       39.53       52.41      5.49 o 
   2   2   7       28.40       30.74      6.15 o 
   3   2   7       11.38       14.16     10.07 o 
   4   2   7       97.19      103.07     12.84 o 
   5   2   7       34.85       49.35     13.91 o 
   6   2   7       35.64       47.58     14.54 o 
  -9   3   7       36.29       35.05      9.37 o 
  -8   3   7       23.71       24.66      7.68 o 
  -7   3   7       12.40       26.99      7.05 o 
  -6   3   7       49.45       79.68     13.61 o 
  -5   3   7      115.23      152.53     17.22 o 
  -4   3   7       44.67       60.01      7.29 o 
  -3   3   7       83.44       93.96      8.42 o 
  -2   3   7      171.63      179.76     10.54 o 
  -1   3   7       27.33       41.55      5.25 o 
   0   3   7      451.62      414.57     30.77 o 
   1   3   7        4.01        9.26      3.65 o 
   2   3   7       99.41      107.64     11.07 o 
   3   3   7       85.27       87.77     10.74 o 
   4   3   7      152.75      144.97     19.84 o 
   5   3   7      166.56      163.73     22.44 o 
   6   3   7       37.42       39.42     13.86 o 
  -9   4   7        6.20       13.88      7.82 o 
  -8   4   7       58.71       63.84     10.27 o 
  -7   4   7       68.35       88.50     10.83 o 
  -6   4   7      209.16      208.42     22.34 o 
  -5   4   7      266.50      303.97     22.91 o 
  -4   4   7      290.39      298.90     21.52 o 
  -3   4   7      220.83      269.86     19.88 o 
  -2   4   7       30.92       55.35     10.26 o 
  -1   4   7       55.37       66.24      6.59 o 
   0   4   7       78.07       88.30      8.83 o 
   1   4   7      291.07      312.90     12.70 o 
   2   4   7      158.69      153.08     10.16 o 
   3   4   7       36.86       46.70     12.21 o 
   4   4   7       82.55       94.41     16.50 o 
   5   4   7      156.49      144.56     21.27 o 
   6   4   7       43.89       63.65     17.00 o 
  -8   5   7      130.77      164.27     40.21 o 
  -7   5   7       83.73       87.68     21.15 o 
  -6   5   7      137.72      150.17     19.44 o 
  -5   5   7       56.84       86.55     15.25 o 
  -4   5   7      180.61      206.43     21.24 o 
  -3   5   7      283.60      290.42     22.37 o 
  -2   5   7      122.31      117.66     15.96 o 
  -1   5   7      157.91      153.81     12.74 o 
   0   5   7      201.01      218.41     25.52 o 
   1   5   7      286.48      317.45     22.22 o 
   2   5   7      131.06      159.88     13.21 o 
   3   5   7       65.38       55.53      9.22 o 
  -7   6   7       62.98       63.58      9.87 o 
  -6   6   7       48.17       77.31     15.82 o 
  -5   6   7       74.39      140.37     19.77 o 
  -4   6   7       83.77       87.48     15.08 o 
  -3   6   7      119.48      133.67     18.54 o 
  -2   6   7      134.71      155.70     18.73 o 
  -1   6   7      322.80      324.98     17.36 o 
   0   6   7      116.71      159.01     26.37 o 
   1   6   7      311.21      357.61     25.74 o 
   2   6   7      203.75      208.21     21.88 o 
   3   6   7       52.01       57.49     13.85 o 
  -6   7   7       12.34       20.83     11.38 o 
  -5   7   7       72.74       97.48     17.96 o 
  -4   7   7       90.61       99.39     17.14 o 
  -3   7   7      112.89      137.52     19.80 o 
  -2   7   7      279.97      310.05     25.68 o 
  -1   7   7      170.05      216.39     23.51 o 
   0   7   7       80.09       75.01     14.61 o 
   1   7   7       62.29       73.45     15.06 o 
   2   7   7      259.98      293.83     24.64 o 
  -3   8   7       36.12       55.07     14.48 o 
  -2   8   7      158.11      162.72     22.29 o 
  -1   8   7      105.11      144.79     20.47 o 
 -10   0   8      257.85      282.48     29.86 o 
  -9   0   8      160.79      154.86     22.55 o 
  -8   0   8      156.13      186.01     22.55 o 
  -7   0   8      409.34      381.62     26.77 o 
  -6   0   8      246.64      266.43     20.83 o 
  -5   0   8      196.43      195.72     17.80 o 
  -4   0   8      131.96      123.26     13.12 o 
  -3   0   8      214.71      209.53     11.25 o 
  -2   0   8      282.57      316.55     22.39 o 
  -1   0   8     1463.72     1316.15     59.30 o 
   0   0   8      338.26      300.55     22.37 o 
   1   0   8      720.60      708.31     37.42 o 
   2   0   8      437.13      405.01     27.73 o 
   3   0   8     1328.04     1068.40     54.37 o 
   4   0   8      209.12      177.28     23.16 o 
   5   0   8      219.68      184.48     25.04 o 
   6   0   8      243.34      252.70     30.12 o 
 -10   1   8      153.67      177.03     25.32 o 
  -9   1   8       78.51      136.16     21.36 o 
  -8   1   8      145.78      149.46     13.74 o 
  -7   1   8      357.26      350.07     39.17 o 
  -6   1   8      341.21      321.40     15.29 o 
  -5   1   8      223.63      245.27     18.42 o 
  -4   1   8      142.76      153.67     10.23 o 
  -3   1   8      227.20      218.37     10.59 o 
  -2   1   8      530.08      498.81     15.85 o 
  -1   1   8     1334.02     1255.32     54.23 o 
   0   1   8      215.41      223.91     13.39 o 
   1   1   8      236.11      216.04     14.09 o 
   2   1   8      375.76      361.12     18.40 o 
   3   1   8      636.77      551.34     24.65 o 
   4   1   8      263.19      261.04     17.68 o 
   5   1   8      207.05      216.11     18.46 o 
   6   1   8      227.68      221.81     28.05 o 
  -9   2   8       68.09       93.82     11.98 o 
  -8   2   8      173.87      163.29     14.28 o 
  -7   2   8      173.81      171.88     22.05 o 
  -6   2   8      382.61      328.49     24.28 o 
  -5   2   8      452.15      381.19     24.75 o 
  -4   2   8      616.40      563.61     21.64 o 
  -3   2   8      470.56      401.91     24.81 o 
  -2   2   8      373.37      350.69     13.14 o 
  -1   2   8      253.42      218.05     10.24 o 
   0   2   8      996.48      923.17     32.34 o 
   1   2   8      150.74      174.78     13.48 o 
   2   2   8      598.45      522.00     23.49 o 
   3   2   8      181.23      171.12     24.69 o 
   4   2   8      256.58      229.08     17.97 o 
   5   2   8      166.28      158.03     16.38 o 
   6   2   8      148.32      112.65     20.59 o 
  -9   3   8       31.36       45.41      9.78 o 
  -8   3   8       85.75      104.63     12.15 o 
  -7   3   8      125.53      124.65     13.88 o 
  -6   3   8      220.06      215.58     21.98 o 
  -5   3   8      426.63      398.46     26.72 o 
  -4   3   8      872.62      761.11     45.47 o 
  -3   3   8      441.08      387.18     16.81 o 
  -2   3   8      410.88      393.94     18.34 o 
  -1   3   8      182.49      203.67     10.55 o 
   0   3   8      873.23      849.87     24.66 o 
   1   3   8      205.52      217.97     18.36 o 
   2   3   8      269.92      250.12     15.31 o 
   3   3   8       87.18       90.50     11.28 o 
   4   3   8      351.15      341.88     19.90 o 
   5   3   8      223.06      175.23     23.95 o 
  -8   4   8       99.90      136.84     13.81 o 
  -7   4   8       71.76       85.04     19.80 o 
  -6   4   8       18.52       29.49     11.28 o 
  -5   4   8       47.21       67.48     13.50 o 
  -4   4   8      233.52      210.46     20.32 o 
  -3   4   8      474.76      457.40     27.90 o 
  -2   4   8      648.26      572.99     23.55 o 
  -1   4   8      210.77      185.95     10.61 o 
   0   4   8      231.11      212.88     10.87 o 
   1   4   8      404.18      371.39     14.80 o 
   2   4   8       87.93       79.94     10.42 o 
   3   4   8      194.99      211.73     16.82 o 
   4   4   8      298.38      261.87     27.13 o 
   5   4   8      239.31      226.74     27.01 o 
  -8   5   8       31.41       35.74     17.59 o 
  -7   5   8       34.71       33.01     12.73 o 
  -6   5   8       58.95       50.84     12.24 o 
  -5   5   8       76.39       78.75     14.97 o 
  -4   5   8       65.56       70.90     14.02 o 
  -3   5   8      145.21      164.13     18.78 o 
  -2   5   8       70.63       63.51      9.23 o 
  -1   5   8      126.65      138.83     12.69 o 
   0   5   8      142.00      144.45     24.98 o 
   1   5   8      950.04      910.35     52.66 o 
   2   5   8      159.39      171.42     21.68 o 
   3   5   8       96.94      102.51     17.65 o 
  -6   6   8      114.00       95.05     16.92 o 
  -5   6   8      114.78       69.81     14.27 o 
  -4   6   8       28.96       45.83     12.90 o 
  -3   6   8      108.47       72.81     13.83 o 
  -2   6   8       53.18       45.74     12.19 o 
  -1   6   8       38.04       37.06      7.76 o 
   0   6   8       35.45       42.13      8.42 o 
   1   6   8      314.61      266.79     30.14 o 
   2   6   8      224.95      226.79     23.13 o 
  -5   7   8       37.97       41.83     13.69 o 
  -4   7   8       30.22       12.34     10.45 o 
  -3   7   8       95.82       71.07     15.17 o 
  -2   7   8       84.47       75.44     10.63 o 
  -1   7   8       47.37       57.85     13.52 o 
   0   7   8       28.88       24.22      9.71 o 
   1   7   8        6.70        5.81      9.12 o 
  -9   1   9        0.04       15.94     11.04 o 
  -8   1   9       21.04       10.30      8.76 o 
  -7   1   9       20.26       27.35      6.95 o 
  -6   1   9       27.45       50.66      7.82 o 
  -5   1   9      336.91      294.53     14.32 o 
  -4   1   9       54.73       53.29      7.32 o 
  -3   1   9       93.67       88.05      7.53 o 
  -2   1   9      305.91      282.81     15.89 o 
  -1   1   9      471.88      441.50     20.75 o 
   0   1   9       28.35       23.12      6.25 o 
   1   1   9       79.36       80.05     10.18 o 
   2   1   9       99.34      101.37     11.95 o 
   3   1   9        1.30        1.48      4.97 o 
   4   1   9       26.87       18.34      6.98 o 
   5   1   9       59.50       54.98     10.63 o 
  -9   2   9       19.34       17.03     11.58 o 
  -8   2   9       22.89       32.05      8.11 o 
  -7   2   9       18.61       36.68      7.45 o 
  -6   2   9       14.78       20.45      8.74 o 
  -5   2   9       96.98      102.93     10.48 o 
  -4   2   9      108.66      123.34     10.84 o 
  -3   2   9      165.17      176.21     12.03 o 
  -2   2   9      150.96      145.65     13.02 o 
  -1   2   9      419.33      381.31     18.94 o 
   0   2   9       12.25       18.91      6.13 o 
   1   2   9       61.43       63.57      9.25 o 
   2   2   9       54.19       53.01      9.08 o 
   3   2   9       25.03       23.82      7.08 o 
   4   2   9       33.57       31.16      8.34 o 
   5   2   9       15.61       13.19      7.71 o 
  -8   3   9       45.84       59.05     13.17 o 
  -7   3   9       85.66       98.90     27.34 o 
  -6   3   9       46.87       70.44     13.86 o 
  -5   3   9       15.21       22.74     10.12 o 
  -4   3   9       74.00       90.56     14.02 o 
  -3   3   9      175.02      170.45     10.67 o 
  -2   3   9       79.18       90.59      8.08 o 
  -1   3   9       48.18       58.61      8.85 o 
   0   3   9      336.05      325.59     17.72 o 
   1   3   9        9.55       28.73      7.09 o 
   2   3   9       19.01       26.31      7.14 o 
   3   3   9       49.09       41.93      9.03 o 
   4   3   9       54.88       61.17     10.75 o 
  -8   4   9       10.04       20.80      7.28 o 
  -7   4   9       77.31       87.63     15.96 o 
  -6   4   9      104.98       96.49     15.80 o 
  -5   4   9       15.24       35.45     10.52 o 
  -4   4   9      122.13      148.72     18.25 o 
  -3   4   9       24.85       37.81     10.41 o 
  -2   4   9       24.60       36.75      7.58 o 
  -1   4   9       36.11       44.19      7.75 o 
   0   4   9      268.96      273.01     16.16 o 
   1   4   9      149.90      168.23     14.80 o 
   2   4   9      122.34      166.38     18.66 o 
   3   4   9       60.01       67.25     11.35 o 
   4   4   9       50.70       81.96     17.66 o 
  -7   5   9       19.88       50.53     13.01 o 
  -6   5   9       40.60       47.31     13.08 o 
  -5   5   9        9.88        3.97      8.95 o 
  -4   5   9       71.27       85.44     14.98 o 
  -3   5   9      147.05      165.72     19.36 o 
  -2   5   9       68.59       96.00     11.48 o 
  -1   5   9       14.53       28.22      7.52 o 
   0   5   9       91.03      111.27     18.50 o 
   1   5   9      186.42      229.26     25.54 o 
   2   5   9      148.62      203.12     24.83 o 
   3   5   9       68.75       79.71     16.78 o 
  -5   6   9       27.01       48.75     12.78 o 
  -4   6   9       15.61       31.10     12.08 o 
  -3   6   9      189.29      206.21     16.82 o 
  -2   6   9      111.73      111.21     27.08 o 
  -1   6   9      139.08      152.38     14.42 o 
   0   6   9       59.65      102.09     12.19 o 
   1   6   9      129.97      158.86     22.48 o 
  -9   0  10       88.57       98.19     17.79 o 
  -8   0  10      115.96      137.81     20.99 o 
  -7   0  10      249.98      256.93     21.98 o 
  -6   0  10      286.46      295.56     22.11 o 
  -4   0  10      177.46      213.35     23.05 o 
  -3   0  10       40.12       52.06     12.54 o 
  -2   0  10     1166.18     1062.83     54.01 o 
  -1   0  10      866.87      657.72     39.83 o 
   0   0  10      351.34      309.58     25.27 o 
   1   0  10      281.89      271.17     26.89 o 
   2   0  10      290.26      241.53     26.01 o 
   3   0  10      221.96      169.86     23.19 o 
   4   0  10       85.44       77.45     17.00 o 
  -8   1  10       82.10      101.94     12.13 o 
  -7   1  10       84.16      116.48     12.13 o 
  -6   1  10      166.40      181.57     19.38 o 
  -5   1  10      133.28      164.98     13.08 o 
  -4   1  10      137.27      168.36     21.90 o 
  -3   1  10      242.43      241.53     16.17 o 
  -2   1  10      832.99      796.24     31.44 o 
  -1   1  10      454.71      416.90     35.80 o 
   0   1  10       90.89       99.98     11.79 o 
   1   1  10      145.30      136.98     13.91 o 
   2   1  10      286.56      296.79     19.21 o 
   3   1  10      249.78      235.07     22.03 o 
   4   1  10      138.50      142.43     16.00 o 
  -8   2  10       74.13       97.86     17.41 o 
  -7   2  10      144.50      154.53     20.09 o 
  -6   2  10      118.13      119.93     12.26 o 
  -5   2  10      350.17      333.07     17.55 o 
  -4   2  10      146.81      181.13     11.51 o 
  -3   2  10      213.55      219.07     16.22 o 
  -2   2  10       77.08       82.96     10.56 o 
  -1   2  10       52.97       74.42     10.37 o 
   0   2  10      181.91      167.99     15.04 o 
   1   2  10      188.32      184.13     16.18 o 
   2   2  10      252.22      215.63     17.77 o 
   3   2  10      188.88      182.42     17.22 o 
  -8   3  10       80.97       88.31     15.78 o 
  -7   3  10      185.99      175.09     22.36 o 
  -6   3  10       72.19       64.82     13.74 o 
  -5   3  10      163.42      161.86     18.80 o 
  -4   3  10      101.17      119.18     16.17 o 
  -3   3  10      221.61      203.63     35.60 o 
  -2   3  10      104.33      148.40     13.91 o 
  -1   3  10       58.48       87.37     11.01 o 
   0   3  10      187.17      181.46     15.74 o 
   1   3  10      172.44      150.38     14.76 o 
   2   3  10      100.62      109.22     13.27 o 
   3   3  10       93.22      102.25     36.89 o 
  -7   4  10       69.90       65.61     15.41 o 
  -6   4  10       24.04       47.93     12.84 o 
  -5   4  10       14.36       26.28     10.57 o 
  -4   4  10      160.25      153.81     18.80 o 
  -3   4  10      213.96      176.26     14.87 o 
  -2   4  10       56.75       57.16     13.52 o 
  -1   4  10      104.86      103.86     18.51 o 
   0   4  10      120.98      111.03     12.68 o 
   1   4  10       95.33       93.79     12.19 o 
   2   4  10       17.90       27.68      8.18 o 
  -6   5  10       37.40       29.20     11.80 o 
  -5   5  10       38.65       47.71     12.86 o 
  -4   5  10      157.68      154.29     20.31 o 
  -3   5  10       71.95       57.29     10.57 o 
  -2   5  10       42.03       34.76      8.39 o 
  -1   5  10      130.07      107.82     19.25 o 
   0   5  10      176.40      120.39     20.51 o 
   1   5  10      110.99      130.38     21.07 o 
  -3   6  10       26.46       25.58      8.24 o 
  -2   6  10       33.46       35.38      8.43 o 
  -8   1  11       17.77       24.75     10.98 o 
  -7   1  11        9.59       11.60      9.31 o 
  -6   1  11       20.43        6.33      7.48 o 
  -5   1  11      102.15       98.19     12.17 o 
  -4   1  11       44.19       48.43      8.60 o 
  -3   1  11       11.18       10.02      5.64 o 
  -2   1  11       35.39       17.94      6.61 o 
  -1   1  11       61.74       63.91     10.32 o 
   0   1  11        9.52        5.20      5.69 o 
   1   1  11       41.84       41.13     20.86 o 
   2   1  11       26.44       31.80     13.27 o 
  -7   2  11       10.23        5.04      8.90 o 
  -6   2  11        9.96        6.90      9.52 o 
  -5   2  11      114.32       92.31     11.61 o 
  -4   2  11      104.31      112.81     12.88 o 
  -3   2  11        4.60       14.35      7.15 o 
  -2   2  11       16.53       29.96      7.61 o 
  -1   2  11       65.91       78.40     10.95 o 
   0   2  11        2.75        6.82      6.42 o 
   1   2  11        3.04        8.47      6.34 o 
   2   2  11        4.71       16.38      7.02 o 
  -7   3  11        5.40        8.04     10.71 o 
  -6   3  11       15.25       15.47      9.97 o 
  -4   3  11       10.30       23.16      9.53 o 
  -3   3  11       68.17       58.15     14.62 o 
  -2   3  11      114.11      124.22     13.64 o 
  -1   3  11       71.72       79.73     11.05 o 
   0   3  11       78.21       81.50     11.61 o 
   1   3  11       25.11       48.35      9.65 o 
  -5   4  11       25.48       55.66     13.36 o 
  -4   4  11        3.45       27.15     11.01 o 
  -3   4  11        3.56       14.67      9.89 o 
  -2   4  11       47.16       54.55     14.23 o 
  -1   4  11       45.74       35.84     14.09 o 
   0   4  11       76.24       49.05     14.10 o 
  -6   0  12      132.60      106.85     18.50 o 
  -5   0  12       27.60       60.55     14.59 o 
  -4   0  12       25.10       31.81     10.86 o 
  -3   0  12       95.49      117.43     19.19 o 
  -2   0  12      160.47      193.34     25.08 o 
  -1   0  12      180.38      182.39     24.55 o 
   0   0  12      117.18      132.88     21.02 o 
  -6   1  12       61.82       82.40     11.55 o 
  -5   1  12       39.26       65.17     12.87 o 
  -4   1  12       46.09       70.92     11.08 o 
  -3   1  12      150.81      170.00     16.48 o 
  -2   1  12      107.84      126.01     22.74 o 
  -1   1  12       67.41       76.33     11.49 o 
   0   1  12       72.21       95.42     16.58 o 
  -5   2  12       55.03       61.70     17.66 o 
  -4   2  12       75.89      107.28     13.11 o 
  -3   2  12      101.01      151.34     15.79 o 
  -2   2  12       79.87       97.97     12.80 o 
  -1   2  12       39.02       63.56     10.88 o 
   0   2  12       69.32       71.96     11.78 o 
  -4   3  12       73.33      101.39     19.35 o 
  -3   3  12       38.88       55.92     15.42 o 
  -2   3  12       61.58       59.79     15.24 o 
                                                 
